# Supplementary material for: Crystal structure of racemic (R/S,E)-2-(4-hy­droxy­phen­yl)-4-(2-phenyl­hydrazin-1-yl­idene)chromane-5,7-diol ethanol monosolvate
Source: Acta Crystallogr E Crystallogr Commun. 2022 Mar 1;78(Pt 4):346–8. doi: 10.1107/S2056989022002079 (PMC8983983; doi:10.1107/S2056989022002079)
Supplement: Supplementary file 1 [file e-78-00346-sup1.cif]

##############################################################################
#                                                                            #
# This CIF contains the data in a paper accepted for publication in          #
# Acta Crystallographica Section E. It conforms to the requirements of       #
# Notes for Authors for Acta Crystallographica Section E, and has been       #
# peer reviewed under the auspices of the IUCr Commission on Journals.       #
#                                                                            #
# Full details of the Crystallographic Information File format               #
# are given in the paper "The Crystallographic Information File (CIF):       #
# a New Standard Archive File for Crystallography" by S. R. Hall, F. H.      #
# Allen and I. D. Brown [Acta Cryst. (1991), A47, 655-685].                  #
#                                                                            #
# The current version of the core CIF dictionary is obtainable from          #
# ftp://ftp.iucr.org/pub/cif_core.dic.                                       #
#                                                                            #
# Software is freely available for graphical display of the structure(s)     #
# in this CIF. For information consult the CIF software page                 #
# http://www.iucr.org/resources/cif/software.                                #
#                                                                            #
# This file may be used for bona fide research purposes within the           #
# scientific community so long as proper attribution is given to the journal # 
# article from which it was obtained.                                        #
#                                                                            #
##############################################################################
data_I
_audit_creation_method
;
Olex2 1.3-ac4
(compiled 2020.11.27 svn.r5f609507 for Rigaku Oxford Diffraction, GUI svn.r6214)
;
_journal_date_recd_electronic     2022-01-10
_journal_date_accepted     2022-02-21
_journal_name_full     'Acta Crystallographica, Section E'
_journal_year     2022
_journal_volume     78
_journal_issue      4
_journal_page_first     0
_journal_page_last     0
_journal_paper_category     GO
_journal_paper_doi     10.1107/S2056989022002079
_journal_coeditor_code     JY2016
_publ_contact_author_name     'Anna Sigmon'
_publ_contact_author_address
;
Pennsylvania State University, Brandywine Campus, 25 Yearsley Mill Rd.,
Media, PA 19063, USA.
;
_publ_contact_author_email     'ajs8621@psu.edu'
_publ_contact_author_fax     ?
_publ_contact_author_phone     ?
_publ_section_title
;\
Crystal structure of racemic
(<i>R</i>/<i>S</i>,<i>E</i>)-2-(4-hydroxyphenyl)-4-(2-phenylhydrazin-1-\
ylidene)chromane-5,7-diol ethanol monosolvate
;
loop_
    _publ_author_name
    _publ_author_footnote
    _publ_author_address
    'Yennawar, Hemant P.' .
;
Department of Biochemistry and Molecular Biology, 108 Althouse Laboratory,
Pennsylvania State University, University Park, PA 16802,
USA
;
    'Sigmon, Anna' .
;
Pennsylvania State University, Brandywine Campus, 25 Yearsley Mill Rd., Media,
PA 19063,
USA
;
_publ_section_synopsis
;\
The structure of racemic
(<i>R</i>/<i>S</i>,<i>E</i>)-2-(4-hydroxyphenyl)-4-(2-phenylhydrazin-1-\
ylidene)chromane-5,7-diol ethanol monosolvate, has been determined. The
packing is assisted by C---H...O, O---H...O, O---H...N and O---H...C(\p) type
hydrogen bonds, and the pyran ring has an envelope pucker.
;
_chemical_name_systematic
;\
(<i>R</i>/<i>S</i>,<i>E</i>)-2-(4-Hydroxyphenyl)-4-(2-phenylhydrazin-\
1-ylidene)chromane-5,7-diol ethanol monosolvate
;
_chemical_name_common     ?
_chemical_formula_moiety     'C21 H18 N2 O4, C2 H6 O'
_chemical_formula_sum     'C23 H24 N2 O5'
_chemical_formula_iupac     'C21 H18 N2 O4, C2 H6 O'
_chemical_formula_weight     408.44
_chemical_melting_point     ?
_space_group_crystal_system     triclinic
_space_group_name_H-M_alt     'P -1'
_space_group_name_Hall     '-P 1'
loop_
    _space_group_symop_operation_xyz
    'x, y, z'
    '-x, -y, -z'
_cell_length_a     9.4329(3)
_cell_length_b     10.9974(4)
_cell_length_c     11.9310(3)
_cell_angle_alpha     115.244(3)
_cell_angle_beta     93.939(2)
_cell_angle_gamma     104.180(3)
_cell_volume     1064.01(6)
_cell_formula_units_Z     2
_cell_measurement_reflns_used     8481
_cell_measurement_theta_min     4.1140
_cell_measurement_theta_max     73.4320
_cell_measurement_temperature     293(2)
_exptl_crystal_description     block
_exptl_crystal_colour     yellow
_exptl_crystal_size_max     0.2
_exptl_crystal_size_mid     0.19
_exptl_crystal_size_min     0.13
_exptl_crystal_density_diffrn     1.275
_exptl_crystal_F_000     432
loop_
    _exptl_crystal_face_index_h
    _exptl_crystal_face_index_k
    _exptl_crystal_face_index_l
    _exptl_crystal_face_perp_dist
    1 -2 2 0.0755
    4 -4 -3 0.0896
    -1 1 1 0.0871
    1 -1 -1 0.0870
    -5 -2 2 0.0999
    3 2 3 0.0566
    -1 1 5 0.0608
    1 -1 -5 0.0670
    4 3 1 0.0570
    -2 -5 3 0.0992
    0 4 3 0.0731
    1 1 -5 0.0875
    -3 5 -3 0.0983
    0 -1 5 0.0656
    -3 3 -5 0.0694
    5 0 3 0.0567
    2 0 1 0.0570
_exptl_absorpt_coefficient_mu     0.742
_exptl_absorpt_correction_type     gaussian
_exptl_absorpt_process_details
;
(CrysAlisPro; Rigaku OD, 2021)
;
_exptl_absorpt_correction_T_min     0.638
_exptl_absorpt_correction_T_max     1.000
_diffrn_ambient_temperature     293(2)
_diffrn_source     'Rotating-anode X-ray tube'
_diffrn_radiation_type     'Cu K\a'
_diffrn_radiation_wavelength     1.54184
_diffrn_radiation_monochromator     mirror
_diffrn_measurement_device_type
               'Rigaku Oxford Diffraction, Synergy Custom system, HyPix-Arc 150'
_diffrn_measurement_device     'four-circle diffractometer'
_diffrn_measurement_method     '\w scans'
_diffrn_detector     'Hybrid Pixel Array Detector'
_diffrn_detector_area_resol_mean     10.0000
loop_
    _diffrn_refln_index_h
    _diffrn_refln_index_k
    _diffrn_refln_index_l
    0 0 1
    0 0 1
    0 0 1
    0 0 1
    0 0 -1
    0 0 1
    0 0 1
    0 0 1
    0 0 -1
    0 0 -1
    0 0 1
    0 0 1
    0 0 1
    0 0 -1
    0 0 1
    0 0 -1
    0 0 1
    0 0 1
    0 0 1
    0 0 -1
    0 0 1
    0 0 1
    0 0 2
    0 0 -2
    0 0 2
    0 0 2
    0 0 2
    0 0 2
    0 0 2
    0 0 2
    0 0 2
    0 0 2
    0 0 2
    0 0 2
    0 0 -2
    0 0 2
    0 0 -2
    0 0 2
    0 0 2
    0 0 2
    0 0 2
    0 0 -3
    0 0 3
    0 0 3
    0 0 3
    0 0 3
    0 0 3
    0 0 3
    0 0 3
    0 0 3
    0 0 3
    0 0 3
    0 0 -3
    0 0 3
    0 0 -3
    0 0 3
    0 0 3
    0 0 3
    0 0 3
    0 0 3
    0 0 4
    0 0 4
    0 0 4
    0 0 4
    0 0 -4
    0 0 4
    0 0 4
    0 0 4
    0 0 4
    0 0 -4
    0 0 4
    0 0 4
    0 0 4
    0 0 5
    0 0 5
    0 0 5
    0 0 5
    0 0 5
    0 0 5
    0 0 5
    0 0 6
    0 0 6
    0 0 6
    0 0 6
    0 0 6
    0 0 6
    0 0 6
    0 0 6
    0 0 6
    0 0 6
    0 0 6
    0 0 6
    0 0 6
    0 0 6
    0 0 7
    0 0 7
    0 0 7
    0 0 7
    0 0 7
    0 0 7
    0 0 7
    0 0 7
    0 0 7
    0 0 7
    0 0 7
    0 0 7
    0 0 8
    0 0 8
    0 0 8
    0 0 8
    0 0 8
    0 0 8
    0 0 8
    0 0 8
    0 0 8
    0 0 8
    0 0 8
    0 0 8
    0 0 8
    0 0 9
    0 0 9
    0 0 9
    0 0 9
    0 0 9
    0 0 9
    0 0 9
    0 0 9
    0 0 9
    0 0 9
    0 0 10
    0 0 10
    0 0 10
    0 0 10
    0 0 10
    0 0 11
    0 0 11
    0 0 11
    0 -1 12
    0 -1 11
    0 -1 10
    0 -1 10
    0 -1 10
    0 -1 10
    0 -1 10
    0 -1 10
    0 -1 10
    0 -1 10
    0 -1 9
    0 -1 9
    0 -1 9
    0 -1 9
    0 -1 9
    0 -1 9
    0 -1 9
    0 -1 9
    0 -1 9
    0 -1 8
    0 -1 8
    0 -1 8
    0 -1 8
    0 -1 8
    0 -1 8
    0 -1 8
    0 -1 8
    0 -1 8
    0 -1 7
    0 -1 7
    0 -1 7
    0 -1 7
    0 -1 7
    0 -1 7
    0 -1 7
    0 -1 7
    0 -1 7
    0 -1 7
    0 -1 7
    0 -1 7
    0 -1 7
    0 -1 7
    0 -1 6
    0 -1 6
    0 -1 6
    0 -1 6
    0 -1 6
    0 -1 6
    0 -1 6
    0 -1 6
    0 -1 6
    0 -1 6
    0 -1 6
    0 -1 6
    0 -1 6
    0 -1 5
    0 -1 5
    0 -1 5
    0 -1 5
    0 -1 5
    0 1 -5
    0 -1 5
    0 -1 5
    0 -1 5
    0 -1 5
    0 -1 5
    0 1 -5
    0 -1 5
    0 -1 4
    0 -1 4
    0 -1 4
    0 -1 4
    0 -1 4
    0 -1 4
    0 -1 4
    0 -1 4
    0 1 -4
    0 -1 4
    0 -1 4
    0 -1 4
    0 1 -4
    0 -1 4
    0 -1 4
    0 -1 4
    0 -1 4
    0 -1 4
    0 -1 3
    0 -1 3
    0 -1 3
    0 -1 3
    0 -1 3
    0 -1 3
    0 1 -3
    0 -1 3
    0 -1 3
    0 -1 3
    0 1 -3
    0 -1 3
    0 -1 3
    0 1 -3
    0 -1 3
    0 -1 3
    0 -1 3
    0 1 -2
    0 -1 2
    0 -1 2
    0 -1 2
    0 1 -2
    0 1 -2
    0 -1 2
    0 -1 2
    0 -1 2
    0 -1 2
    0 -1 1
    0 -1 1
    0 1 -1
    0 1 -1
    0 -1 1
    0 -1 1
    0 -1 1
    0 1 -1
    0 -1 0
    0 -1 0
    0 1 0
    0 1 0
    0 1 0
    0 -1 0
    0 -1 0
    0 1 1
    0 1 1
    0 1 1
    0 1 1
    0 1 1
    0 1 1
    0 1 1
    0 1 1
    0 1 1
    0 -1 -1
    0 1 1
    0 -1 -1
    0 1 1
    0 1 1
    0 1 1
    0 -1 -1
    0 1 1
    0 1 2
    0 1 2
    0 1 2
    0 1 2
    0 1 2
    0 1 2
    0 1 2
    0 1 2
    0 1 2
    0 1 2
    0 1 2
    0 1 2
    0 1 2
    0 -1 -2
    0 1 2
    0 1 2
    0 1 2
    0 1 2
    0 1 3
    0 1 3
    0 1 3
    0 1 3
    0 1 3
    0 1 3
    0 1 3
    0 1 3
    0 1 3
    0 1 3
    0 1 3
    0 1 3
    0 1 3
    0 1 3
    0 1 3
    0 1 4
    0 1 4
    0 1 4
    0 1 4
    0 -1 -4
    0 1 4
    0 1 4
    0 1 4
    0 1 4
    0 1 4
    0 1 5
    0 1 5
    0 1 5
    0 1 5
    0 1 5
    0 1 5
    0 1 5
    0 1 5
    0 -1 -5
    0 1 5
    0 1 5
    0 1 6
    0 1 6
    0 1 6
    0 1 6
    0 1 6
    0 1 6
    0 1 6
    0 1 6
    0 1 6
    0 1 6
    0 1 6
    0 1 6
    0 1 7
    0 1 7
    0 1 7
    0 1 7
    0 1 7
    0 1 7
    0 1 7
    0 1 7
    0 1 7
    0 1 7
    0 1 7
    0 1 7
    0 1 8
    0 1 8
    0 1 8
    0 1 8
    0 1 8
    0 1 8
    0 1 8
    0 1 8
    0 1 8
    0 1 8
    0 1 8
    0 1 8
    0 1 9
    0 1 9
    0 1 9
    0 1 9
    0 1 9
    0 1 9
    0 1 9
    0 1 9
    0 1 9
    0 1 10
    0 1 11
    0 1 11
    0 -2 12
    0 -2 12
    0 -2 12
    0 -2 12
    0 -2 11
    0 -2 11
    0 -2 11
    0 -2 11
    0 -2 11
    0 -2 10
    0 -2 10
    0 -2 10
    0 -2 10
    0 -2 10
    0 -2 10
    0 -2 10
    0 -2 10
    0 -2 10
    0 -2 9
    0 -2 9
    0 -2 9
    0 -2 9
    0 -2 9
    0 -2 9
    0 -2 9
    0 -2 9
    0 -2 8
    0 -2 8
    0 -2 8
    0 -2 8
    0 -2 8
    0 -2 8
    0 -2 8
    0 -2 8
    0 -2 8
    0 -2 7
    0 -2 7
    0 -2 7
    0 -2 7
    0 -2 7
    0 -2 7
    0 -2 7
    0 -2 7
    0 -2 7
    0 -2 7
    0 -2 6
    0 -2 6
    0 -2 6
    0 -2 6
    0 -2 6
    0 -2 6
    0 2 -6
    0 -2 6
    0 -2 6
    0 -2 5
    0 -2 5
    0 2 -5
    0 -2 5
    0 -2 5
    0 -2 5
    0 -2 5
    0 -2 5
    0 -2 5
    0 -2 5
    0 -2 4
    0 -2 4
    0 -2 4
    0 -2 4
    0 -2 4
    0 -2 4
    0 -2 4
    0 -2 4
    0 -2 4
    0 -2 3
    0 -2 3
    0 -2 3
    0 -2 3
    0 -2 3
    0 -2 3
    0 2 -3
    0 -2 3
    0 -2 2
    0 -2 2
    0 -2 2
    0 -2 2
    0 -2 2
    0 2 -2
    0 2 -2
    0 -2 2
    0 -2 1
    0 -2 1
    0 2 -1
    0 -2 1
    0 -2 0
    0 2 0
    0 2 0
    0 -2 0
    0 -2 0
    0 2 1
    0 2 1
    0 2 1
    0 -2 -1
    0 2 1
    0 -2 -1
    0 2 1
    0 2 1
    0 2 1
    0 2 2
    0 2 2
    0 2 2
    0 2 2
    0 2 2
    0 2 2
    0 2 2
    0 2 2
    0 2 2
    0 -2 -2
    0 2 2
    0 2 3
    0 2 3
    0 2 3
    0 2 3
    0 2 3
    0 2 3
    0 2 3
    0 2 3
    0 2 3
    0 -2 -3
    0 2 4
    0 2 4
    0 2 4
    0 2 4
    0 2 4
    0 2 4
    0 2 4
    0 2 4
    0 2 4
    0 2 4
    0 2 5
    0 2 5
    0 2 5
    0 2 5
    0 2 5
    0 2 5
    0 2 5
    0 2 5
    0 2 5
    0 -2 -5
    0 2 5
    0 2 5
    0 2 6
    0 2 6
    0 2 6
    0 2 6
    0 2 6
    0 2 6
    0 2 6
    0 2 6
    0 2 6
    0 2 7
    0 2 7
    0 2 7
    0 2 7
    0 2 7
    0 2 7
    0 2 7
    0 2 7
    0 2 7
    0 2 7
    0 2 8
    0 2 8
    0 2 8
    0 2 8
    0 2 8
    0 2 8
    0 2 8
    0 2 8
    0 2 8
    0 2 9
    0 2 9
    0 2 9
    0 2 9
    0 2 9
    0 2 10
    0 2 10
    0 -3 13
    0 -3 13
    0 -3 12
    0 -3 12
    0 -3 12
    0 -3 12
    0 -3 12
    0 -3 11
    0 -3 11
    0 -3 11
    0 -3 11
    0 -3 11
    0 -3 11
    0 -3 10
    0 -3 10
    0 -3 10
    0 -3 10
    0 -3 10
    0 -3 10
    0 -3 10
    0 -3 10
    0 -3 9
    0 -3 9
    0 -3 9
    0 -3 9
    0 -3 9
    0 -3 9
    0 -3 9
    0 -3 8
    0 -3 8
    0 -3 8
    0 -3 8
    0 -3 8
    0 -3 8
    0 -3 8
    0 -3 8
    0 -3 8
    0 -3 7
    0 3 -7
    0 -3 7
    0 -3 7
    0 -3 7
    0 -3 7
    0 -3 7
    0 -3 7
    0 -3 6
    0 -3 6
    0 -3 6
    0 3 -6
    0 -3 6
    0 -3 6
    0 -3 6
    0 3 -6
    0 -3 5
    0 -3 5
    0 3 -5
    0 -3 5
    0 -3 5
    0 -3 5
    0 -3 5
    0 -3 4
    0 -3 4
    0 -3 4
    0 -3 4
    0 3 -4
    0 -3 4
    0 -3 4
    0 -3 3
    0 -3 3
    0 -3 3
    0 -3 3
    0 -3 3
    0 3 -3
    0 3 -2
    0 -3 2
    0 -3 2
    0 -3 1
    0 -3 1
    0 -3 1
    0 -3 1
    0 3 0
    0 3 0
    0 3 0
    0 -3 0
    0 -3 0
    0 -3 0
    0 3 1
    0 3 1
    0 -3 -1
    0 3 1
    0 3 1
    0 3 1
    0 3 1
    0 3 1
    0 3 2
    0 -3 -2
    0 3 2
    0 3 2
    0 3 3
    0 3 3
    0 3 3
    0 3 3
    0 -3 -3
    0 3 4
    0 3 4
    0 3 4
    0 3 4
    0 3 4
    0 3 4
    0 3 4
    0 3 4
    0 3 5
    0 3 5
    0 3 5
    0 3 5
    0 3 5
    0 3 5
    0 3 5
    0 3 5
    0 3 6
    0 3 6
    0 3 6
    0 3 6
    0 3 6
    0 3 6
    0 3 6
    0 3 6
    0 3 6
    0 3 7
    0 3 7
    0 3 7
    0 3 7
    0 3 7
    0 3 7
    0 3 7
    0 3 7
    0 3 8
    0 3 8
    0 3 8
    0 3 8
    0 3 8
    0 3 9
    0 3 9
    0 3 9
    0 3 9
    0 3 9
    0 3 9
    0 3 10
    0 3 10
    0 -4 14
    0 -4 13
    0 -4 13
    0 -4 13
    0 -4 13
    0 -4 13
    0 -4 12
    0 -4 12
    0 -4 11
    0 -4 11
    0 -4 11
    0 -4 11
    0 -4 11
    0 -4 11
    0 -4 10
    0 -4 10
    0 -4 10
    0 -4 10
    0 -4 10
    0 -4 10
    0 -4 10
    0 -4 9
    0 -4 9
    0 -4 9
    0 -4 9
    0 -4 9
    0 -4 9
    0 4 -8
    0 -4 8
    0 -4 8
    0 -4 8
    0 -4 8
    0 -4 8
    0 -4 8
    0 4 -7
    0 -4 7
    0 -4 7
    0 -4 7
    0 -4 7
    0 -4 6
    0 -4 6
    0 -4 6
    0 -4 6
    0 -4 5
    0 -4 5
    0 -4 5
    0 -4 5
    0 4 -4
    0 -4 4
    0 -4 4
    0 -4 4
    0 -4 4
    0 -4 3
    0 4 -3
    0 -4 3
    0 -4 3
    0 -4 2
    0 4 -1
    0 4 -1
    0 4 0
    0 4 0
    0 -4 0
    0 4 0
    0 4 1
    0 4 1
    0 -4 -1
    0 4 1
    0 4 1
    0 4 2
    0 -4 -2
    0 4 2
    0 4 2
    0 4 3
    0 4 3
    0 4 3
    0 4 3
    0 -4 -3
    0 4 3
    0 4 3
    0 4 4
    0 4 4
    0 4 4
    0 4 4
    0 4 4
    0 4 4
    0 4 5
    0 4 5
    0 4 5
    0 4 5
    0 4 5
    0 4 5
    0 -4 -5
    0 4 6
    0 4 6
    0 4 6
    0 4 6
    0 4 6
    0 4 6
    0 4 7
    0 4 7
    0 4 7
    0 4 7
    0 4 7
    0 4 7
    0 4 7
    0 4 8
    0 4 8
    0 4 8
    0 4 8
    0 4 8
    0 4 8
    0 4 8
    0 4 9
    0 4 9
    0 4 9
    0 4 9
    0 -5 14
    0 -5 14
    0 -5 13
    0 -5 13
    0 -5 13
    0 -5 13
    0 -5 13
    0 -5 12
    0 -5 12
    0 -5 11
    0 -5 11
    0 -5 11
    0 -5 11
    0 -5 11
    0 -5 10
    0 -5 10
    0 -5 10
    0 -5 10
    0 -5 10
    0 -5 10
    0 -5 9
    0 -5 9
    0 -5 9
    0 -5 9
    0 -5 9
    0 -5 9
    0 5 -8
    0 -5 8
    0 -5 8
    0 5 -8
    0 -5 7
    0 5 -7
    0 5 -7
    0 -5 7
    0 -5 6
    0 -5 6
    0 5 -6
    0 -5 6
    0 -5 6
    0 -5 5
    0 5 -5
    0 -5 5
    0 -5 4
    0 -5 4
    0 -5 3
    0 -5 2
    0 -5 1
    0 -5 0
    0 5 0
    0 5 1
    0 5 1
    0 5 1
    0 -5 -1
    0 5 2
    0 5 2
    0 5 2
    0 5 2
    0 -5 -2
    0 5 3
    0 5 3
    0 5 3
    0 5 3
    0 5 3
    0 5 3
    0 -5 -3
    0 5 4
    0 5 4
    0 5 4
    0 5 4
    0 5 4
    0 5 4
    0 -5 -4
    0 5 5
    0 5 5
    0 5 5
    0 5 5
    0 -5 -5
    0 5 5
    0 5 6
    0 5 6
    0 5 6
    0 5 6
    0 5 6
    0 5 6
    0 5 7
    0 5 7
    0 5 7
    0 5 7
    0 5 7
    0 5 7
    0 5 8
    0 5 8
    0 5 8
    0 5 8
    0 5 8
    0 5 8
    0 5 9
    0 5 9
    0 -6 14
    0 -6 14
    0 -6 14
    0 -6 14
    0 -6 13
    0 -6 13
    0 -6 13
    0 -6 13
    0 -6 12
    0 -6 12
    0 -6 11
    0 -6 11
    0 -6 11
    0 -6 11
    0 -6 10
    0 -6 10
    0 -6 10
    0 -6 10
    0 -6 10
    0 -6 9
    0 6 -9
    0 -6 9
    0 -6 9
    0 -6 8
    0 -6 8
    0 -6 8
    0 -6 7
    0 -6 7
    0 -6 6
    0 -6 6
    0 -6 5
    0 -6 5
    0 -6 4
    0 -6 4
    0 -6 3
    0 -6 3
    0 -6 2
    0 -6 2
    0 6 -2
    0 6 -1
    0 6 -1
    0 -6 1
    0 6 0
    0 -6 0
    0 6 0
    0 6 0
    0 -6 -1
    0 6 1
    0 6 1
    0 6 1
    0 6 2
    0 6 2
    0 -6 -2
    0 6 2
    0 6 3
    0 6 3
    0 6 3
    0 6 3
    0 6 4
    0 6 4
    0 6 4
    0 6 4
    0 -6 -4
    0 6 5
    0 6 5
    0 6 6
    0 6 6
    0 6 6
    0 6 6
    0 6 6
    0 6 6
    0 6 7
    0 6 7
    0 6 7
    0 6 7
    0 6 7
    0 6 7
    0 6 8
    0 6 8
    0 -7 14
    0 -7 14
    0 -7 14
    0 -7 14
    0 -7 13
    0 -7 13
    0 -7 13
    0 -7 13
    0 -7 12
    0 -7 12
    0 -7 11
    0 -7 11
    0 7 -10
    0 -7 10
    0 -7 10
    0 -7 10
    0 -7 9
    0 7 -9
    0 -7 9
    0 7 -8
    0 -7 8
    0 -7 8
    0 -7 7
    0 -7 7
    0 -7 6
    0 -7 6
    0 -7 5
    0 -7 5
    0 -7 4
    0 -7 4
    0 -7 3
    0 7 -3
    0 -7 3
    0 -7 2
    0 7 -2
    0 7 -1
    0 7 -1
    0 7 0
    0 -7 0
    0 7 0
    0 7 1
    0 7 1
    0 -7 -1
    0 7 2
    0 -7 -2
    0 7 2
    0 7 3
    0 7 3
    0 -7 -3
    0 7 3
    0 7 4
    0 -7 -4
    0 7 4
    0 7 5
    0 7 5
    0 7 5
    0 7 5
    0 7 5
    0 7 6
    0 7 6
    0 7 6
    0 7 6
    0 7 6
    0 7 7
    0 7 7
    0 7 7
    0 -8 14
    0 -8 14
    0 -8 14
    0 -8 14
    0 -8 13
    0 -8 13
    0 -8 13
    0 -8 12
    0 -8 12
    0 -8 12
    0 -8 12
    0 -8 11
    0 -8 11
    0 -8 11
    0 -8 10
    0 -8 9
    0 8 -9
    0 8 -8
    0 -8 8
    0 -8 8
    0 -8 7
    0 -8 7
    0 -8 6
    0 -8 6
    0 -8 5
    0 -8 5
    0 8 -4
    0 -8 4
    0 -8 3
    0 8 -3
    0 8 -2
    0 -8 2
    0 8 -2
    0 8 -1
    0 -8 1
    0 8 -1
    0 8 -1
    0 8 0
    0 -8 0
    0 8 1
    0 -8 -1
    0 -8 -2
    0 8 2
    0 8 3
    0 8 3
    0 8 4
    0 8 4
    0 8 5
    0 8 5
    0 8 5
    0 8 5
    0 8 6
    0 8 6
    0 -9 14
    0 -9 14
    0 -9 13
    0 -9 13
    0 -9 13
    0 -9 12
    0 -9 12
    0 -9 12
    0 -9 12
    0 -9 11
    0 -9 11
    0 -9 11
    0 9 -11
    0 9 -10
    0 9 -9
    0 9 -8
    0 9 -8
    0 -9 8
    0 9 -7
    0 -9 7
    0 9 -7
    0 -9 6
    0 9 -6
    0 -9 5
    0 9 -5
    0 9 -4
    0 -9 4
    0 9 -3
    0 -9 3
    0 9 -3
    0 -9 2
    0 9 -2
    0 9 -2
    0 9 -2
    0 -9 1
    0 9 -1
    0 9 0
    0 -9 -1
    0 9 1
    0 9 2
    0 9 2
    0 9 3
    0 9 3
    0 9 4
    0 9 4
    0 9 4
    0 9 4
    0 -10 13
    0 -10 12
    0 -10 12
    0 -10 11
    0 10 -11
    0 -10 10
    0 10 -10
    0 10 -10
    0 10 -9
    0 10 -8
    0 10 -8
    0 -10 8
    0 10 -7
    0 10 -6
    0 10 -5
    0 10 -5
    0 10 -4
    0 10 -4
    0 10 -3
    0 10 -3
    0 -10 2
    0 10 -1
    0 -10 1
    0 10 0
    0 10 0
    0 10 1
    0 10 1
    0 10 2
    0 10 2
    0 10 3
    0 10 3
    0 10 3
    0 -11 12
    0 11 -11
    0 -11 11
    0 11 -10
    0 11 -10
    0 -11 10
    0 11 -9
    0 11 -9
    0 11 -8
    0 11 -8
    0 -11 8
    0 -11 7
    0 11 -7
    0 11 -7
    0 11 -7
    0 11 -6
    0 11 -6
    0 -11 6
    0 11 -6
    0 11 -5
    0 11 -5
    0 11 -5
    0 11 -5
    0 -11 5
    0 11 -4
    0 -11 4
    0 11 -4
    0 -11 3
    0 11 -3
    0 11 -2
    0 11 -1
    0 11 -1
    0 11 0
    0 11 0
    0 -11 -1
    0 11 1
    0 11 1
    0 -12 11
    0 12 -11
    0 12 -11
    0 12 -10
    0 -12 10
    0 12 -9
    0 -12 9
    0 12 -9
    0 12 -9
    0 12 -8
    0 12 -8
    0 12 -8
    0 12 -8
    0 12 -7
    0 12 -7
    0 12 -7
    0 12 -6
    0 12 -6
    0 12 -5
    0 12 -5
    0 12 -4
    0 12 -3
    0 12 -2
    0 12 -2
    0 12 -1
    0 12 -1
    0 -12 1
    0 13 -9
    0 13 -8
    0 -13 8
    0 13 -7
    0 13 -6
    0 13 -5
    -1 13 -3
    -1 13 -4
    -1 13 -5
    -1 13 -6
    -1 13 -7
    -1 13 -8
    -1 13 -8
    1 -13 8
    -1 13 -9
    1 -13 9
    1 -13 10
    -1 12 0
    -1 12 -1
    -1 12 -1
    -1 12 -2
    -1 12 -2
    -1 12 -3
    1 -12 4
    -1 12 -4
    1 -12 5
    -1 12 -5
    -1 12 -6
    1 -12 6
    -1 12 -6
    -1 12 -6
    -1 12 -7
    1 -12 7
    -1 12 -7
    -1 12 -7
    -1 12 -8
    1 -12 8
    -1 12 -8
    -1 12 -8
    -1 12 -9
    1 -12 9
    -1 12 -9
    -1 12 -10
    -1 12 -10
    -1 12 -10
    1 -12 10
    -1 12 -11
    -1 12 -11
    1 -12 12
    -1 11 2
    -1 11 1
    -1 11 1
    -1 11 0
    -1 11 0
    -1 11 -1
    -1 11 -1
    1 -11 2
    1 -11 3
    -1 11 -3
    -1 11 -4
    -1 11 -4
    1 -11 4
    -1 11 -4
    -1 11 -5
    1 -11 5
    -1 11 -6
    1 -11 6
    1 -11 7
    -1 11 -7
    -1 11 -7
    1 -11 8
    -1 11 -8
    -1 11 -8
    -1 11 -9
    -1 11 -9
    1 -11 10
    -1 11 -10
    1 -11 11
    -1 11 -11
    -1 11 -11
    -1 11 -12
    1 -11 12
    -1 10 3
    -1 10 3
    -1 10 3
    -1 10 2
    -1 10 2
    -1 10 1
    -1 10 1
    -1 10 0
    -1 10 0
    1 -10 1
    -1 10 -2
    -1 10 -3
    -1 10 -3
    1 -10 3
    -1 10 -4
    -1 10 -4
    1 -10 4
    -1 10 -5
    -1 10 -5
    1 -10 5
    1 -10 6
    -1 10 -6
    -1 10 -7
    -1 10 -8
    -1 10 -8
    -1 10 -9
    1 -10 10
    -1 10 -10
    -1 10 -10
    -1 10 -11
    1 -10 11
    -1 10 -11
    1 -10 11
    1 -10 11
    -1 10 -12
    1 -10 12
    1 -10 12
    1 -10 12
    1 -10 13
    -1 9 5
    -1 9 5
    -1 9 5
    -1 9 4
    -1 9 4
    -1 9 4
    -1 9 4
    -1 9 3
    -1 9 3
    -1 9 2
    -1 9 2
    1 -9 -1
    -1 9 1
    1 -9 0
    -1 9 0
    1 -9 1
    -1 9 -1
    -1 9 -2
    -1 9 -2
    1 -9 2
    -1 9 -2
    -1 9 -3
    1 -9 3
    -1 9 -3
    -1 9 -3
    1 -9 4
    -1 9 -4
    1 -9 4
    -1 9 -4
    1 -9 5
    -1 9 -5
    1 -9 5
    1 -9 6
    -1 9 -6
    1 -9 6
    1 -9 7
    -1 9 -7
    1 -9 7
    1 -9 8
    1 -9 8
    -1 9 -8
    -1 9 -10
    1 -9 10
    1 -9 10
    1 -9 11
    -1 9 -11
    -1 9 -11
    1 -9 11
    1 -9 12
    1 -9 12
    1 -9 12
    1 -9 13
    1 -9 13
    1 -9 13
    1 -9 14
    -1 8 6
    -1 8 6
    -1 8 6
    -1 8 6
    -1 8 5
    -1 8 5
    -1 8 5
    -1 8 5
    -1 8 4
    -1 8 4
    1 -8 -3
    -1 8 3
    -1 8 2
    -1 8 2
    -1 8 1
    1 -8 -1
    -1 8 0
    1 -8 0
    -1 8 -1
    1 -8 1
    -1 8 -1
    -1 8 -1
    -1 8 -2
    -1 8 -2
    1 -8 2
    1 -8 3
    -1 8 -3
    1 -8 3
    1 -8 4
    1 -8 4
    1 -8 5
    1 -8 5
    -1 8 -5
    1 -8 6
    1 -8 6
    -1 8 -6
    1 -8 7
    1 -8 7
    -1 8 -7
    1 -8 8
    1 -8 8
    -1 8 -8
    -1 8 -9
    1 -8 9
    1 -8 9
    1 -8 10
    1 -8 11
    1 -8 12
    1 -8 12
    1 -8 12
    1 -8 13
    1 -8 13
    1 -8 13
    1 -8 13
    1 -8 14
    1 -8 14
    -1 7 7
    -1 7 7
    -1 7 7
    -1 7 7
    -1 7 6
    -1 7 6
    -1 7 6
    -1 7 6
    -1 7 5
    -1 7 5
    -1 7 5
    -1 7 4
    1 -7 -4
    -1 7 4
    -1 7 4
    -1 7 3
    -1 7 3
    -1 7 3
    -1 7 3
    -1 7 3
    1 -7 -2
    -1 7 2
    -1 7 2
    -1 7 2
    -1 7 1
    1 -7 -1
    -1 7 1
    -1 7 1
    -1 7 0
    -1 7 0
    1 -7 0
    -1 7 0
    1 -7 1
    -1 7 -1
    -1 7 -1
    1 -7 1
    1 -7 2
    1 -7 2
    1 -7 3
    1 -7 3
    1 -7 4
    1 -7 4
    1 -7 5
    1 -7 5
    -1 7 -6
    1 -7 6
    -1 7 -6
    1 -7 6
    -1 7 -7
    -1 7 -7
    1 -7 7
    1 -7 8
    -1 7 -8
    -1 7 -8
    -1 7 -9
    1 -7 9
    1 -7 9
    1 -7 10
    1 -7 10
    1 -7 11
    1 -7 12
    1 -7 12
    1 -7 13
    1 -7 13
    1 -7 13
    1 -7 13
    1 -7 14
    1 -7 14
    1 -7 14
    -1 6 8
    -1 6 8
    -1 6 8
    -1 6 8
    -1 6 7
    -1 6 7
    -1 6 7
    -1 6 7
    -1 6 7
    -1 6 7
    -1 6 6
    -1 6 6
    -1 6 5
    -1 6 5
    -1 6 5
    -1 6 5
    -1 6 5
    -1 6 5
    -1 6 5
    -1 6 4
    -1 6 4
    -1 6 4
    -1 6 4
    -1 6 4
    -1 6 4
    -1 6 4
    -1 6 3
    -1 6 3
    -1 6 3
    -1 6 3
    -1 6 3
    -1 6 3
    -1 6 3
    -1 6 2
    -1 6 2
    -1 6 2
    -1 6 2
    1 -6 -2
    1 -6 -1
    -1 6 1
    -1 6 1
    1 -6 0
    -1 6 0
    1 -6 0
    -1 6 0
    -1 6 0
    1 -6 1
    1 -6 1
    -1 6 -1
    1 -6 2
    1 -6 2
    1 -6 2
    1 -6 3
    1 -6 3
    1 -6 3
    1 -6 4
    -1 6 -4
    1 -6 4
    1 -6 5
    1 -6 5
    1 -6 6
    -1 6 -6
    -1 6 -6
    1 -6 6
    -1 6 -7
    1 -6 7
    1 -6 7
    1 -6 7
    -1 6 -7
    1 -6 8
    -1 6 -8
    1 -6 8
    -1 6 -8
    -1 6 -9
    1 -6 9
    1 -6 9
    1 -6 9
    1 -6 9
    1 -6 9
    -1 6 -9
    1 -6 10
    1 -6 10
    1 -6 10
    1 -6 10
    1 -6 11
    1 -6 11
    1 -6 11
    1 -6 12
    1 -6 12
    1 -6 12
    1 -6 12
    1 -6 13
    1 -6 13
    1 -6 13
    1 -6 13
    1 -6 13
    1 -6 14
    1 -6 14
    1 -6 14
    -1 5 9
    -1 5 8
    -1 5 8
    -1 5 8
    -1 5 8
    -1 5 8
    -1 5 8
    -1 5 7
    -1 5 7
    -1 5 6
    -1 5 6
    -1 5 6
    -1 5 6
    -1 5 6
    -1 5 6
    -1 5 6
    -1 5 6
    -1 5 5
    -1 5 5
    -1 5 5
    -1 5 5
    -1 5 5
    -1 5 5
    -1 5 5
    -1 5 5
    -1 5 4
    -1 5 4
    -1 5 4
    -1 5 4
    -1 5 4
    -1 5 4
    -1 5 4
    -1 5 4
    -1 5 4
    1 -5 -3
    -1 5 3
    -1 5 3
    -1 5 3
    -1 5 3
    -1 5 3
    -1 5 3
    -1 5 3
    -1 5 2
    1 -5 -2
    -1 5 2
    -1 5 2
    -1 5 2
    1 -5 -1
    -1 5 1
    -1 5 1
    -1 5 1
    -1 5 0
    -1 5 0
    -1 5 0
    1 -5 0
    -1 5 0
    1 -5 1
    1 -5 2
    1 -5 3
    1 -5 4
    1 -5 4
    1 -5 5
    1 -5 5
    -1 5 -5
    -1 5 -5
    1 -5 6
    -1 5 -6
    1 -5 6
    -1 5 -6
    -1 5 -7
    -1 5 -7
    1 -5 8
    1 -5 8
    -1 5 -8
    1 -5 8
    -1 5 -8
    1 -5 8
    1 -5 8
    1 -5 9
    1 -5 9
    1 -5 9
    1 -5 9
    1 -5 9
    1 -5 9
    1 -5 10
    1 -5 10
    1 -5 10
    1 -5 11
    1 -5 11
    1 -5 11
    1 -5 12
    1 -5 12
    1 -5 12
    1 -5 12
    1 -5 13
    1 -5 13
    1 -5 13
    1 -5 13
    1 -5 14
    1 -5 14
    1 -5 14
    -1 4 9
    -1 4 9
    -1 4 9
    -1 4 9
    -1 4 9
    -1 4 9
    -1 4 8
    -1 4 8
    -1 4 7
    -1 4 7
    -1 4 7
    -1 4 7
    -1 4 7
    -1 4 7
    -1 4 7
    -1 4 7
    -1 4 6
    -1 4 6
    -1 4 6
    -1 4 6
    -1 4 6
    -1 4 6
    -1 4 6
    -1 4 6
    -1 4 5
    -1 4 5
    -1 4 5
    -1 4 5
    -1 4 5
    -1 4 5
    -1 4 5
    -1 4 5
    -1 4 5
    -1 4 5
    -1 4 4
    -1 4 4
    -1 4 4
    -1 4 4
    -1 4 4
    -1 4 4
    -1 4 4
    -1 4 4
    -1 4 4
    -1 4 4
    -1 4 3
    1 -4 -3
    -1 4 3
    -1 4 3
    -1 4 3
    -1 4 3
    -1 4 3
    -1 4 3
    -1 4 2
    -1 4 2
    -1 4 2
    -1 4 2
    1 -4 -2
    -1 4 1
    1 -4 -1
    -1 4 1
    1 -4 -1
    -1 4 1
    1 -4 0
    -1 4 0
    -1 4 0
    1 -4 0
    1 -4 1
    -1 4 -1
    1 -4 1
    1 -4 2
    1 -4 2
    -1 4 -3
    1 -4 3
    1 -4 3
    1 -4 3
    1 -4 4
    1 -4 4
    1 -4 4
    1 -4 5
    1 -4 5
    1 -4 5
    1 -4 5
    1 -4 6
    1 -4 6
    -1 4 -6
    1 -4 6
    1 -4 6
    -1 4 -7
    1 -4 7
    -1 4 -7
    1 -4 7
    1 -4 7
    1 -4 7
    -1 4 -8
    1 -4 8
    -1 4 -8
    1 -4 8
    1 -4 8
    1 -4 8
    1 -4 8
    1 -4 8
    1 -4 9
    1 -4 9
    1 -4 9
    1 -4 9
    1 -4 9
    1 -4 9
    1 -4 10
    1 -4 10
    1 -4 10
    1 -4 10
    1 -4 10
    1 -4 11
    1 -4 11
    1 -4 11
    1 -4 11
    1 -4 11
    1 -4 12
    1 -4 12
    1 -4 12
    1 -4 12
    1 -4 12
    1 -4 13
    1 -4 13
    1 -4 13
    1 -4 13
    1 -4 14
    -1 3 10
    -1 3 9
    -1 3 9
    -1 3 8
    -1 3 8
    -1 3 8
    -1 3 8
    -1 3 8
    -1 3 8
    -1 3 8
    -1 3 7
    -1 3 7
    -1 3 7
    -1 3 7
    -1 3 7
    -1 3 7
    -1 3 7
    -1 3 7
    -1 3 7
    -1 3 7
    -1 3 6
    -1 3 6
    -1 3 6
    -1 3 6
    -1 3 6
    -1 3 6
    -1 3 6
    -1 3 6
    -1 3 6
    -1 3 6
    -1 3 5
    -1 3 5
    -1 3 5
    -1 3 5
    -1 3 5
    -1 3 5
    -1 3 5
    -1 3 5
    -1 3 5
    -1 3 5
    -1 3 5
    -1 3 5
    -1 3 4
    -1 3 4
    -1 3 4
    -1 3 4
    -1 3 4
    -1 3 4
    -1 3 4
    -1 3 4
    -1 3 4
    -1 3 3
    -1 3 3
    -1 3 3
    1 -3 -3
    -1 3 3
    -1 3 3
    -1 3 3
    -1 3 3
    -1 3 2
    -1 3 2
    -1 3 2
    1 -3 -2
    -1 3 2
    -1 3 2
    -1 3 2
    -1 3 2
    -1 3 2
    1 -3 -2
    -1 3 2
    1 -3 -1
    -1 3 1
    -1 3 1
    1 -3 -1
    -1 3 1
    -1 3 1
    -1 3 1
    1 -3 -1
    1 -3 0
    1 -3 0
    -1 3 0
    -1 3 0
    -1 3 0
    1 -3 1
    -1 3 -1
    1 -3 1
    -1 3 -1
    -1 3 -1
    -1 3 -2
    1 -3 2
    1 -3 2
    1 -3 3
    1 -3 3
    1 -3 4
    1 -3 4
    1 -3 4
    1 -3 4
    1 -3 4
    1 -3 5
    1 -3 5
    1 -3 5
    1 -3 5
    1 -3 6
    1 -3 6
    -1 3 -6
    1 -3 6
    1 -3 6
    1 -3 6
    1 -3 6
    1 -3 7
    1 -3 7
    1 -3 7
    1 -3 7
    1 -3 7
    1 -3 7
    1 -3 7
    1 -3 7
    -1 3 -7
    1 -3 8
    1 -3 8
    1 -3 8
    1 -3 8
    1 -3 8
    1 -3 8
    1 -3 8
    1 -3 9
    1 -3 9
    1 -3 9
    1 -3 9
    1 -3 9
    1 -3 9
    1 -3 10
    1 -3 10
    1 -3 10
    1 -3 10
    1 -3 10
    1 -3 10
    1 -3 11
    1 -3 11
    1 -3 11
    1 -3 11
    1 -3 11
    1 -3 11
    1 -3 12
    1 -3 12
    1 -3 12
    1 -3 12
    1 -3 12
    1 -3 13
    1 -3 13
    -1 2 10
    -1 2 10
    -1 2 9
    -1 2 9
    -1 2 9
    -1 2 9
    -1 2 9
    -1 2 9
    -1 2 8
    -1 2 8
    -1 2 8
    -1 2 8
    -1 2 8
    -1 2 8
    -1 2 8
    -1 2 8
    -1 2 7
    -1 2 7
    -1 2 7
    -1 2 7
    -1 2 7
    -1 2 7
    -1 2 7
    -1 2 7
    -1 2 7
    -1 2 7
    -1 2 7
    -1 2 7
    -1 2 6
    -1 2 6
    -1 2 6
    -1 2 6
    -1 2 6
    -1 2 6
    -1 2 6
    -1 2 6
    -1 2 6
    -1 2 6
    -1 2 6
    -1 2 6
    -1 2 6
    -1 2 6
    -1 2 5
    -1 2 5
    -1 2 5
    -1 2 5
    -1 2 5
    -1 2 5
    -1 2 5
    -1 2 5
    -1 2 5
    -1 2 5
    -1 2 5
    -1 2 5
    -1 2 5
    -1 2 5
    -1 2 5
    -1 2 5
    -1 2 5
    -1 2 5
    -1 2 4
    -1 2 4
    -1 2 4
    -1 2 4
    -1 2 4
    -1 2 4
    -1 2 4
    -1 2 4
    -1 2 4
    -1 2 4
    -1 2 4
    -1 2 4
    -1 2 3
    -1 2 3
    -1 2 3
    -1 2 3
    -1 2 3
    1 -2 -3
    -1 2 3
    -1 2 3
    1 -2 -3
    -1 2 3
    -1 2 3
    -1 2 2
    -1 2 2
    -1 2 2
    -1 2 2
    -1 2 2
    -1 2 2
    1 -2 -2
    -1 2 2
    -1 2 2
    -1 2 2
    1 -2 -2
    -1 2 2
    -1 2 2
    -1 2 1
    -1 2 1
    -1 2 1
    1 -2 -1
    -1 2 1
    -1 2 1
    -1 2 1
    1 -2 -1
    -1 2 1
    -1 2 1
    1 -2 0
    1 -2 0
    -1 2 0
    -1 2 0
    -1 2 0
    -1 2 0
    1 -2 0
    1 -2 1
    1 -2 1
    1 -2 2
    -1 2 -2
    -1 2 -2
    1 -2 2
    -1 2 -2
    1 -2 2
    -1 2 -2
    -1 2 -2
    1 -2 3
    -1 2 -3
    -1 2 -3
    1 -2 3
    1 -2 3
    1 -2 3
    1 -2 4
    1 -2 4
    1 -2 4
    1 -2 4
    -1 2 -4
    1 -2 4
    1 -2 4
    -1 2 -4
    1 -2 4
    1 -2 5
    1 -2 5
    1 -2 5
    1 -2 5
    -1 2 -5
    1 -2 5
    1 -2 5
    1 -2 5
    1 -2 6
    1 -2 6
    1 -2 6
    -1 2 -6
    1 -2 6
    1 -2 6
    1 -2 6
    1 -2 6
    1 -2 7
    1 -2 7
    1 -2 7
    1 -2 7
    1 -2 7
    1 -2 7
    1 -2 7
    1 -2 7
    1 -2 7
    1 -2 8
    1 -2 8
    1 -2 8
    1 -2 8
    1 -2 8
    1 -2 8
    1 -2 9
    1 -2 9
    1 -2 9
    1 -2 9
    1 -2 9
    1 -2 9
    1 -2 9
    1 -2 10
    1 -2 10
    1 -2 10
    1 -2 10
    1 -2 10
    1 -2 10
    1 -2 10
    1 -2 11
    1 -2 12
    1 -2 12
    1 -2 12
    1 -2 12
    1 -2 13
    -1 1 10
    -1 1 10
    -1 1 9
    -1 1 9
    -1 1 9
    -1 1 9
    -1 1 9
    -1 1 9
    -1 1 9
    -1 1 9
    -1 1 8
    -1 1 8
    -1 1 8
    -1 1 8
    -1 1 8
    -1 1 8
    -1 1 8
    -1 1 8
    -1 1 8
    -1 1 8
    -1 1 8
    -1 1 8
    -1 1 8
    -1 1 7
    -1 1 7
    -1 1 7
    -1 1 7
    -1 1 7
    -1 1 7
    -1 1 7
    -1 1 7
    -1 1 7
    -1 1 7
    -1 1 7
    -1 1 7
    -1 1 7
    -1 1 7
    -1 1 7
    -1 1 7
    -1 1 6
    -1 1 6
    -1 1 6
    -1 1 6
    -1 1 6
    -1 1 6
    -1 1 6
    -1 1 6
    -1 1 6
    -1 1 6
    -1 1 6
    -1 1 6
    -1 1 6
    -1 1 6
    -1 1 6
    -1 1 6
    -1 1 6
    -1 1 6
    -1 1 6
    -1 1 6
    -1 1 6
    -1 1 6
    -1 1 5
    -1 1 5
    -1 1 5
    -1 1 5
    -1 1 5
    -1 1 5
    -1 1 5
    -1 1 5
    -1 1 5
    -1 1 5
    -1 1 5
    -1 1 5
    -1 1 5
    -1 1 5
    -1 1 5
    -1 1 5
    -1 1 5
    1 -1 -5
    -1 1 5
    -1 1 5
    -1 1 5
    -1 1 4
    -1 1 4
    -1 1 4
    -1 1 4
    -1 1 4
    -1 1 4
    -1 1 4
    -1 1 4
    -1 1 4
    -1 1 4
    -1 1 4
    -1 1 4
    -1 1 4
    -1 1 4
    -1 1 4
    -1 1 3
    -1 1 3
    -1 1 3
    -1 1 3
    -1 1 3
    -1 1 3
    -1 1 3
    -1 1 3
    -1 1 3
    -1 1 3
    -1 1 3
    1 -1 -3
    -1 1 3
    -1 1 3
    -1 1 3
    -1 1 3
    -1 1 3
    -1 1 3
    -1 1 3
    -1 1 2
    -1 1 2
    -1 1 2
    -1 1 2
    -1 1 2
    -1 1 2
    -1 1 2
    -1 1 2
    -1 1 2
    1 -1 -2
    -1 1 2
    1 -1 -2
    -1 1 2
    -1 1 2
    -1 1 2
    -1 1 2
    -1 1 2
    -1 1 2
    -1 1 1
    -1 1 1
    -1 1 1
    -1 1 1
    -1 1 1
    -1 1 1
    -1 1 1
    -1 1 1
    -1 1 1
    -1 1 1
    1 -1 -1
    -1 1 1
    -1 1 1
    -1 1 1
    1 -1 -1
    1 -1 0
    1 -1 0
    -1 1 0
    1 -1 0
    1 -1 0
    -1 1 0
    1 -1 0
    -1 1 0
    -1 1 0
    -1 1 -1
    1 -1 1
    1 -1 1
    -1 1 -1
    -1 1 -1
    1 -1 2
    1 -1 2
    1 -1 2
    -1 1 -2
    1 -1 2
    1 -1 2
    1 -1 2
    1 -1 3
    1 -1 3
    -1 1 -3
    1 -1 3
    1 -1 3
    1 -1 3
    1 -1 3
    1 -1 3
    -1 1 -3
    1 -1 3
    1 -1 3
    1 -1 3
    1 -1 3
    1 -1 3
    1 -1 4
    1 -1 4
    -1 1 -4
    1 -1 4
    1 -1 4
    1 -1 4
    1 -1 4
    -1 1 -4
    1 -1 4
    1 -1 4
    1 -1 4
    1 -1 4
    1 -1 5
    1 -1 5
    1 -1 5
    -1 1 -5
    1 -1 5
    1 -1 5
    1 -1 5
    -1 1 -5
    1 -1 5
    1 -1 6
    1 -1 6
    1 -1 6
    1 -1 6
    1 -1 6
    1 -1 6
    1 -1 6
    1 -1 6
    1 -1 6
    1 -1 7
    1 -1 7
    1 -1 7
    1 -1 7
    1 -1 7
    1 -1 7
    1 -1 7
    1 -1 7
    1 -1 7
    1 -1 7
    1 -1 8
    1 -1 8
    1 -1 8
    1 -1 8
    1 -1 8
    1 -1 8
    1 -1 8
    1 -1 8
    1 -1 9
    1 -1 9
    1 -1 9
    1 -1 9
    1 -1 9
    1 -1 9
    1 -1 9
    1 -1 9
    1 -1 9
    1 -1 10
    1 -1 10
    1 -1 10
    1 -1 10
    1 -1 10
    1 -1 10
    1 -1 10
    1 -1 10
    1 -1 11
    1 -1 11
    1 -1 11
    1 -1 11
    1 -1 11
    1 -1 11
    1 -1 12
    1 -1 12
    -1 0 11
    -1 0 11
    -1 0 10
    -1 0 10
    -1 0 10
    -1 0 10
    -1 0 9
    -1 0 9
    -1 0 9
    -1 0 9
    -1 0 9
    -1 0 9
    -1 0 9
    -1 0 9
    -1 0 9
    -1 0 8
    -1 0 8
    -1 0 8
    -1 0 8
    -1 0 8
    -1 0 8
    -1 0 8
    -1 0 8
    -1 0 8
    -1 0 8
    -1 0 8
    -1 0 8
    -1 0 8
    -1 0 8
    -1 0 7
    -1 0 7
    -1 0 7
    -1 0 7
    -1 0 7
    -1 0 7
    -1 0 7
    -1 0 7
    -1 0 7
    -1 0 7
    -1 0 7
    -1 0 7
    -1 0 7
    -1 0 7
    -1 0 7
    -1 0 7
    -1 0 7
    -1 0 7
    -1 0 7
    -1 0 7
    -1 0 7
    -1 0 6
    -1 0 6
    -1 0 6
    -1 0 6
    -1 0 6
    -1 0 6
    -1 0 6
    -1 0 6
    -1 0 6
    -1 0 6
    -1 0 6
    -1 0 6
    -1 0 6
    -1 0 6
    -1 0 6
    -1 0 6
    -1 0 6
    -1 0 6
    -1 0 6
    -1 0 6
    -1 0 6
    -1 0 6
    -1 0 6
    -1 0 6
    -1 0 5
    -1 0 5
    -1 0 5
    -1 0 5
    -1 0 5
    -1 0 5
    -1 0 5
    -1 0 4
    -1 0 4
    -1 0 4
    -1 0 4
    -1 0 4
    -1 0 4
    -1 0 4
    -1 0 4
    1 0 -4
    -1 0 4
    -1 0 4
    -1 0 4
    -1 0 4
    -1 0 4
    -1 0 3
    -1 0 3
    -1 0 3
    -1 0 3
    -1 0 3
    -1 0 3
    -1 0 3
    -1 0 3
    -1 0 3
    -1 0 3
    -1 0 3
    -1 0 3
    -1 0 3
    -1 0 3
    1 0 -3
    -1 0 3
    -1 0 3
    -1 0 3
    -1 0 3
    -1 0 2
    -1 0 2
    -1 0 2
    -1 0 2
    -1 0 2
    -1 0 2
    1 0 -2
    -1 0 2
    1 0 -2
    -1 0 2
    -1 0 2
    -1 0 2
    -1 0 2
    -1 0 2
    -1 0 2
    -1 0 1
    -1 0 1
    -1 0 1
    -1 0 1
    -1 0 1
    -1 0 1
    -1 0 1
    1 0 -1
    -1 0 1
    1 0 -1
    1 0 -1
    1 0 -1
    -1 0 1
    1 0 -1
    -1 0 1
    1 0 0
    1 0 0
    1 0 0
    1 0 0
    -1 0 0
    -1 0 0
    -1 0 -1
    -1 0 -1
    1 0 1
    1 0 1
    -1 0 -1
    1 0 1
    1 0 1
    1 0 2
    -1 0 -2
    1 0 2
    1 0 2
    1 0 2
    1 0 3
    -1 0 -3
    1 0 3
    1 0 3
    1 0 3
    1 0 3
    1 0 3
    -1 0 -3
    1 0 3
    1 0 3
    1 0 4
    1 0 4
    1 0 4
    1 0 4
    1 0 4
    -1 0 -4
    1 0 5
    1 0 5
    1 0 5
    1 0 5
    1 0 6
    1 0 6
    1 0 6
    1 0 6
    1 0 6
    1 0 6
    1 0 6
    1 0 6
    1 0 6
    1 0 7
    1 0 7
    1 0 7
    1 0 7
    1 0 7
    1 0 7
    1 0 7
    1 0 7
    1 0 8
    1 0 8
    1 0 8
    1 0 8
    1 0 8
    1 0 8
    1 0 8
    1 0 8
    1 0 8
    1 0 8
    1 0 8
    1 0 9
    1 0 9
    1 0 9
    1 0 9
    1 0 9
    1 0 9
    1 0 9
    1 0 9
    1 0 9
    1 0 10
    1 0 10
    1 0 10
    1 0 10
    1 0 10
    1 0 11
    1 0 11
    1 0 11
    1 0 12
    -1 -1 11
    -1 -1 10
    -1 -1 10
    -1 -1 10
    -1 -1 10
    -1 -1 10
    -1 -1 10
    -1 -1 10
    -1 -1 9
    -1 -1 9
    -1 -1 9
    -1 -1 9
    -1 -1 9
    -1 -1 9
    -1 -1 9
    -1 -1 9
    -1 -1 9
    -1 -1 9
    -1 -1 8
    -1 -1 8
    -1 -1 8
    -1 -1 8
    -1 -1 8
    -1 -1 8
    -1 -1 8
    -1 -1 8
    -1 -1 8
    -1 -1 8
    -1 -1 8
    -1 -1 8
    -1 -1 8
    -1 -1 8
    -1 -1 7
    -1 -1 7
    -1 -1 7
    -1 -1 7
    -1 -1 7
    -1 -1 7
    -1 -1 7
    -1 -1 7
    -1 -1 7
    -1 -1 7
    -1 -1 7
    -1 -1 7
    -1 -1 7
    -1 -1 7
    -1 -1 7
    -1 -1 7
    -1 -1 7
    -1 -1 6
    -1 -1 6
    -1 -1 6
    -1 -1 6
    -1 -1 6
    -1 -1 6
    -1 -1 6
    -1 -1 6
    -1 -1 6
    -1 -1 6
    -1 -1 6
    -1 -1 6
    -1 -1 6
    -1 -1 6
    -1 -1 6
    -1 -1 6
    -1 -1 6
    -1 -1 6
    -1 -1 6
    -1 -1 6
    -1 -1 5
    -1 -1 5
    -1 -1 5
    -1 -1 5
    -1 -1 5
    -1 -1 5
    -1 -1 5
    -1 -1 5
    -1 -1 5
    1 1 -5
    -1 -1 5
    1 1 -5
    -1 -1 5
    -1 -1 5
    -1 -1 5
    -1 -1 5
    -1 -1 4
    -1 -1 4
    -1 -1 4
    -1 -1 4
    -1 -1 4
    -1 -1 4
    -1 -1 4
    -1 -1 4
    -1 -1 4
    -1 -1 4
    -1 -1 4
    -1 -1 4
    1 1 -4
    -1 -1 4
    -1 -1 4
    -1 -1 4
    -1 -1 4
    -1 -1 4
    -1 -1 3
    -1 -1 3
    -1 -1 3
    -1 -1 3
    -1 -1 3
    -1 -1 3
    -1 -1 3
    1 1 -3
    -1 -1 3
    -1 -1 3
    -1 -1 3
    -1 -1 3
    -1 -1 3
    1 1 -3
    -1 -1 3
    -1 -1 2
    -1 -1 2
    -1 -1 2
    -1 -1 2
    -1 -1 2
    -1 -1 2
    -1 -1 2
    -1 -1 2
    -1 -1 1
    1 1 -1
    -1 -1 1
    -1 -1 0
    1 1 0
    1 1 0
    1 1 0
    -1 -1 0
    -1 -1 -1
    -1 -1 -1
    1 1 1
    1 1 1
    1 1 1
    1 1 1
    1 1 1
    1 1 1
    1 1 1
    1 1 2
    1 1 2
    1 1 2
    1 1 2
    1 1 2
    1 1 2
    1 1 2
    1 1 2
    -1 -1 -2
    1 1 3
    1 1 3
    1 1 3
    1 1 3
    1 1 3
    1 1 3
    1 1 3
    1 1 3
    1 1 3
    -1 -1 -3
    1 1 4
    1 1 4
    1 1 4
    1 1 4
    1 1 4
    -1 -1 -4
    1 1 5
    -1 -1 -5
    1 1 5
    1 1 5
    1 1 5
    -1 -1 -5
    1 1 5
    1 1 5
    1 1 5
    1 1 6
    1 1 6
    1 1 6
    1 1 6
    1 1 6
    1 1 6
    1 1 6
    1 1 6
    1 1 7
    1 1 7
    1 1 7
    1 1 7
    1 1 7
    1 1 7
    1 1 7
    1 1 7
    1 1 7
    1 1 8
    1 1 8
    1 1 8
    1 1 8
    1 1 8
    1 1 8
    1 1 8
    1 1 8
    1 1 8
    1 1 8
    1 1 9
    1 1 9
    1 1 9
    1 1 9
    1 1 9
    1 1 9
    1 1 10
    1 1 10
    1 1 10
    1 1 10
    1 1 11
    1 1 11
    -1 -2 12
    -1 -2 12
    -1 -2 11
    -1 -2 11
    -1 -2 11
    -1 -2 11
    -1 -2 10
    -1 -2 10
    -1 -2 10
    -1 -2 10
    -1 -2 10
    -1 -2 10
    -1 -2 10
    -1 -2 10
    -1 -2 9
    -1 -2 9
    -1 -2 9
    -1 -2 9
    -1 -2 9
    -1 -2 9
    -1 -2 9
    -1 -2 9
    -1 -2 9
    -1 -2 9
    -1 -2 9
    -1 -2 9
    -1 -2 8
    -1 -2 8
    -1 -2 8
    -1 -2 8
    -1 -2 8
    -1 -2 8
    -1 -2 8
    -1 -2 8
    -1 -2 8
    -1 -2 8
    -1 -2 8
    -1 -2 7
    -1 -2 7
    -1 -2 7
    -1 -2 7
    -1 -2 7
    -1 -2 7
    -1 -2 7
    -1 -2 7
    -1 -2 7
    -1 -2 7
    -1 -2 7
    -1 -2 7
    1 2 -6
    -1 -2 6
    -1 -2 6
    -1 -2 6
    -1 -2 6
    -1 -2 6
    -1 -2 6
    -1 -2 5
    -1 -2 5
    1 2 -5
    -1 -2 5
    -1 -2 5
    -1 -2 5
    -1 -2 5
    -1 -2 5
    -1 -2 5
    -1 -2 4
    -1 -2 4
    -1 -2 4
    -1 -2 4
    1 2 -4
    -1 -2 4
    -1 -2 4
    -1 -2 4
    -1 -2 4
    -1 -2 4
    -1 -2 4
    -1 -2 3
    -1 -2 3
    -1 -2 3
    -1 -2 3
    -1 -2 3
    -1 -2 3
    -1 -2 2
    -1 -2 2
    -1 -2 2
    -1 -2 2
    -1 -2 2
    -1 -2 2
    1 2 -1
    -1 -2 1
    1 2 0
    -1 -2 0
    1 2 0
    -1 -2 0
    1 2 1
    1 2 1
    1 2 1
    1 2 1
    -1 -2 -1
    1 2 1
    1 2 2
    1 2 2
    1 2 2
    1 2 2
    -1 -2 -2
    1 2 2
    -1 -2 -2
    1 2 2
    1 2 2
    1 2 3
    1 2 3
    1 2 3
    1 2 3
    1 2 3
    -1 -2 -3
    1 2 3
    1 2 3
    1 2 3
    -1 -2 -3
    1 2 3
    1 2 3
    1 2 4
    1 2 4
    1 2 4
    1 2 4
    1 2 4
    1 2 4
    1 2 4
    -1 -2 -4
    1 2 4
    1 2 4
    1 2 4
    1 2 5
    1 2 5
    1 2 5
    1 2 5
    1 2 5
    -1 -2 -5
    1 2 5
    1 2 6
    1 2 6
    1 2 6
    1 2 6
    1 2 7
    1 2 7
    1 2 7
    1 2 7
    1 2 7
    1 2 7
    1 2 7
    1 2 8
    1 2 8
    1 2 8
    1 2 8
    1 2 8
    1 2 8
    1 2 8
    1 2 8
    1 2 8
    1 2 9
    1 2 9
    1 2 10
    1 2 10
    1 2 10
    1 2 11
    1 2 11
    -1 -3 13
    -1 -3 13
    -1 -3 12
    -1 -3 12
    -1 -3 12
    -1 -3 12
    -1 -3 12
    -1 -3 11
    -1 -3 11
    -1 -3 11
    -1 -3 11
    -1 -3 11
    -1 -3 11
    -1 -3 10
    -1 -3 10
    -1 -3 10
    -1 -3 10
    -1 -3 10
    -1 -3 10
    -1 -3 10
    -1 -3 10
    -1 -3 9
    -1 -3 9
    -1 -3 9
    -1 -3 9
    -1 -3 9
    -1 -3 9
    -1 -3 9
    -1 -3 9
    -1 -3 8
    -1 -3 8
    -1 -3 8
    -1 -3 8
    -1 -3 8
    -1 -3 8
    -1 -3 8
    -1 -3 8
    -1 -3 8
    -1 -3 8
    -1 -3 7
    -1 -3 7
    1 3 -7
    -1 -3 7
    -1 -3 7
    -1 -3 7
    -1 -3 7
    -1 -3 7
    -1 -3 7
    -1 -3 7
    -1 -3 6
    -1 -3 6
    -1 -3 6
    -1 -3 6
    -1 -3 6
    -1 -3 6
    -1 -3 5
    -1 -3 5
    -1 -3 5
    -1 -3 5
    -1 -3 5
    -1 -3 5
    -1 -3 5
    -1 -3 4
    -1 -3 4
    -1 -3 4
    -1 -3 4
    -1 -3 4
    -1 -3 3
    1 3 -3
    -1 -3 3
    -1 -3 3
    -1 -3 3
    -1 -3 2
    -1 -3 2
    1 3 -1
    -1 -3 1
    1 3 0
    -1 -3 0
    1 3 0
    1 3 1
    1 3 1
    1 3 1
    1 3 1
    1 3 1
    1 3 1
    1 3 2
    1 3 2
    1 3 2
    1 3 2
    1 3 2
    1 3 2
    1 3 3
    1 3 3
    1 3 3
    1 3 3
    1 3 3
    1 3 4
    1 3 4
    1 3 4
    1 3 4
    1 3 4
    1 3 4
    1 3 4
    1 3 5
    1 3 5
    -1 -3 -5
    1 3 5
    1 3 6
    1 3 6
    1 3 6
    1 3 6
    1 3 6
    1 3 6
    1 3 7
    1 3 7
    1 3 7
    1 3 7
    1 3 7
    1 3 7
    1 3 7
    1 3 8
    1 3 8
    1 3 8
    1 3 8
    1 3 8
    1 3 9
    1 3 9
    1 3 9
    1 3 9
    1 3 10
    1 3 10
    -1 -4 13
    -1 -4 13
    -1 -4 13
    -1 -4 13
    -1 -4 12
    -1 -4 12
    -1 -4 11
    -1 -4 11
    -1 -4 11
    -1 -4 11
    -1 -4 11
    -1 -4 11
    -1 -4 11
    -1 -4 10
    -1 -4 10
    -1 -4 10
    -1 -4 10
    -1 -4 10
    -1 -4 9
    -1 -4 9
    -1 -4 9
    -1 -4 9
    -1 -4 9
    -1 -4 9
    -1 -4 8
    1 4 -8
    -1 -4 8
    -1 -4 8
    -1 -4 7
    -1 -4 7
    -1 -4 7
    -1 -4 7
    -1 -4 7
    -1 -4 6
    -1 -4 6
    -1 -4 6
    -1 -4 6
    -1 -4 5
    -1 -4 5
    -1 -4 5
    -1 -4 5
    -1 -4 5
    -1 -4 4
    -1 -4 4
    -1 -4 3
    -1 -4 3
    -1 -4 2
    1 4 -2
    -1 -4 1
    1 4 -1
    1 4 -1
    1 4 0
    1 4 0
    1 4 0
    -1 -4 0
    -1 -4 -1
    1 4 1
    1 4 1
    1 4 1
    1 4 2
    -1 -4 -2
    1 4 2
    1 4 3
    1 4 3
    1 4 3
    1 4 3
    1 4 3
    -1 -4 -4
    1 4 4
    1 4 4
    1 4 4
    1 4 4
    1 4 5
    1 4 5
    -1 -4 -5
    1 4 5
    1 4 6
    1 4 6
    1 4 6
    1 4 6
    1 4 6
    1 4 7
    1 4 7
    1 4 7
    1 4 7
    1 4 7
    1 4 8
    1 4 8
    1 4 8
    1 4 8
    1 4 8
    1 4 8
    1 4 8
    1 4 9
    1 4 9
    1 4 9
    1 4 9
    -1 -5 14
    -1 -5 14
    -1 -5 13
    -1 -5 13
    -1 -5 13
    -1 -5 13
    -1 -5 12
    -1 -5 12
    -1 -5 12
    -1 -5 11
    -1 -5 11
    -1 -5 11
    -1 -5 11
    -1 -5 11
    -1 -5 11
    -1 -5 10
    -1 -5 10
    -1 -5 10
    -1 -5 10
    -1 -5 10
    -1 -5 10
    -1 -5 9
    -1 -5 9
    -1 -5 9
    -1 -5 9
    1 5 -8
    -1 -5 8
    -1 -5 8
    -1 -5 8
    -1 -5 7
    -1 -5 7
    -1 -5 7
    -1 -5 6
    -1 -5 6
    -1 -5 6
    -1 -5 6
    -1 -5 6
    -1 -5 5
    -1 -5 5
    -1 -5 5
    -1 -5 4
    -1 -5 4
    -1 -5 3
    -1 -5 3
    1 5 -2
    -1 -5 2
    1 5 -1
    -1 -5 1
    1 5 0
    -1 -5 0
    1 5 0
    1 5 0
    1 5 1
    1 5 1
    -1 -5 -1
    1 5 1
    -1 -5 -2
    1 5 2
    1 5 2
    1 5 3
    1 5 3
    -1 -5 -3
    1 5 3
    1 5 4
    1 5 4
    -1 -5 -4
    1 5 4
    1 5 5
    1 5 5
    1 5 5
    -1 -5 -5
    1 5 5
    1 5 6
    1 5 7
    1 5 7
    1 5 7
    1 5 7
    1 5 7
    1 5 7
    1 5 7
    1 5 8
    1 5 8
    1 5 8
    1 5 8
    1 5 9
    -1 -6 14
    -1 -6 14
    -1 -6 14
    -1 -6 13
    -1 -6 13
    -1 -6 13
    -1 -6 13
    -1 -6 12
    -1 -6 12
    -1 -6 12
    -1 -6 12
    -1 -6 11
    -1 -6 11
    -1 -6 11
    -1 -6 11
    -1 -6 10
    -1 -6 10
    -1 -6 10
    -1 -6 10
    -1 -6 10
    -1 -6 10
    -1 -6 9
    -1 -6 9
    1 6 -9
    -1 -6 8
    -1 -6 7
    -1 -6 7
    -1 -6 6
    -1 -6 5
    -1 -6 5
    -1 -6 5
    -1 -6 4
    1 6 -4
    -1 -6 3
    1 6 -3
    -1 -6 2
    1 6 -2
    1 6 -1
    1 6 -1
    -1 -6 1
    1 6 0
    -1 -6 0
    1 6 0
    1 6 1
    -1 -6 -1
    1 6 1
    1 6 2
    -1 -6 -2
    1 6 2
    1 6 3
    -1 -6 -3
    1 6 3
    1 6 3
    1 6 4
    1 6 4
    -1 -6 -4
    1 6 4
    1 6 5
    1 6 5
    1 6 6
    1 6 6
    1 6 6
    1 6 6
    1 6 6
    1 6 6
    1 6 7
    1 6 7
    1 6 7
    1 6 7
    1 6 7
    1 6 8
    -1 -7 14
    -1 -7 14
    -1 -7 14
    -1 -7 13
    -1 -7 13
    -1 -7 13
    -1 -7 13
    -1 -7 12
    -1 -7 12
    -1 -7 12
    -1 -7 12
    -1 -7 12
    -1 -7 11
    -1 -7 11
    -1 -7 11
    -1 -7 11
    -1 -7 11
    1 7 -10
    -1 -7 10
    -1 -7 10
    1 7 -10
    -1 -7 10
    1 7 -9
    -1 -7 9
    1 7 -9
    -1 -7 9
    -1 -7 8
    -1 -7 7
    -1 -7 7
    1 7 -6
    -1 -7 6
    1 7 -5
    -1 -7 5
    1 7 -4
    -1 -7 4
    -1 -7 3
    1 7 -3
    -1 -7 2
    1 7 -2
    1 7 -2
    -1 -7 1
    1 7 -1
    1 7 -1
    1 7 -1
    1 7 0
    -1 -7 0
    1 7 0
    1 7 0
    -1 -7 -1
    1 7 1
    1 7 1
    -1 -7 -2
    1 7 2
    1 7 2
    -1 -7 -3
    1 7 3
    1 7 4
    1 7 4
    1 7 4
    1 7 4
    1 7 5
    1 7 5
    1 7 5
    1 7 5
    1 7 5
    1 7 6
    1 7 6
    1 7 6
    1 7 6
    1 7 6
    1 7 7
    -1 -8 14
    -1 -8 14
    -1 -8 13
    -1 -8 13
    -1 -8 13
    -1 -8 13
    -1 -8 12
    -1 -8 12
    -1 -8 12
    -1 -8 12
    -1 -8 12
    -1 -8 12
    -1 -8 11
    -1 -8 11
    -1 -8 11
    -1 -8 11
    -1 -8 11
    1 8 -10
    1 8 -10
    -1 -8 10
    -1 -8 10
    1 8 -9
    1 8 -9
    -1 -8 9
    -1 -8 9
    -1 -8 8
    1 8 -8
    1 8 -7
    -1 -8 7
    1 8 -6
    -1 -8 6
    1 8 -5
    -1 -8 5
    1 8 -4
    -1 -8 4
    1 8 -3
    -1 -8 3
    -1 -8 2
    1 8 -2
    1 8 -2
    1 8 -2
    -1 -8 1
    1 8 -1
    1 8 -1
    1 8 -1
    1 8 0
    -1 -8 0
    1 8 0
    -1 -8 0
    1 8 1
    1 8 1
    1 8 2
    1 8 2
    -1 -8 -2
    1 8 3
    1 8 3
    1 8 3
    1 8 4
    1 8 4
    1 8 5
    1 8 5
    1 8 5
    -1 -9 14
    -1 -9 13
    -1 -9 12
    -1 -9 12
    -1 -9 11
    -1 -9 11
    1 9 -11
    -1 -9 11
    1 9 -11
    1 9 -10
    1 9 -9
    1 9 -9
    -1 -9 9
    1 9 -8
    -1 -9 8
    1 9 -7
    -1 -9 7
    1 9 -6
    -1 -9 6
    -1 -9 5
    1 9 -5
    1 9 -4
    1 9 -4
    -1 -9 4
    1 9 -3
    1 9 -3
    -1 -9 3
    1 9 -2
    1 9 -2
    -1 -9 2
    -1 -9 1
    1 9 -1
    -1 -9 0
    1 9 1
    1 9 1
    1 9 2
    1 9 2
    1 9 3
    -1 -9 -3
    1 9 3
    1 9 4
    1 9 4
    -1 -10 12
    1 10 -11
    -1 -10 11
    1 10 -11
    1 10 -10
    1 10 -10
    -1 -10 10
    -1 -10 9
    1 10 -9
    1 10 -9
    1 10 -8
    -1 -10 7
    1 10 -7
    1 10 -6
    1 10 -5
    1 10 -5
    1 10 -5
    -1 -10 4
    -1 -10 4
    -1 -10 3
    1 10 -3
    -1 -10 3
    1 10 -3
    1 10 -2
    1 10 -1
    1 10 0
    1 10 0
    1 10 1
    1 10 1
    -1 -10 -2
    1 10 2
    1 10 2
    1 11 -12
    -1 -11 11
    1 11 -11
    1 11 -10
    1 11 -10
    -1 -11 10
    1 11 -9
    1 11 -9
    -1 -11 9
    1 11 -8
    1 11 -8
    1 11 -7
    1 11 -7
    1 11 -6
    1 11 -6
    1 11 -6
    1 11 -5
    1 11 -5
    1 11 -5
    1 11 -5
    1 11 -4
    1 11 -4
    1 11 -3
    1 11 -2
    1 11 -1
    1 11 -1
    1 11 0
    -1 -11 0
    1 11 0
    1 12 -11
    1 12 -11
    1 12 -10
    1 12 -10
    -1 -12 10
    1 12 -10
    1 12 -10
    1 12 -9
    1 12 -9
    -1 -12 9
    1 12 -9
    1 12 -9
    1 12 -8
    1 12 -8
    -1 -12 8
    1 12 -8
    1 12 -8
    1 12 -7
    1 12 -7
    -1 -12 7
    1 12 -7
    1 12 -7
    1 12 -6
    1 12 -6
    1 12 -5
    1 12 -4
    1 12 -3
    1 12 -3
    -1 -12 3
    -1 -12 2
    -2 13 -3
    -2 13 -4
    -2 13 -5
    2 -13 5
    2 -13 6
    -2 13 -6
    2 -13 7
    -2 13 -7
    -2 13 -7
    -2 13 -8
    -2 13 -8
    -2 13 -8
    -2 13 -9
    -2 13 -9
    2 -13 9
    -2 13 -10
    2 -13 10
    -2 12 0
    -2 12 -1
    -2 12 -1
    2 -12 2
    -2 12 -2
    -2 12 -2
    -2 12 -3
    2 -12 3
    2 -12 4
    -2 12 -4
    -2 12 -5
    2 -12 5
    -2 12 -5
    -2 12 -6
    2 -12 6
    -2 12 -6
    -2 12 -7
    2 -12 7
    -2 12 -7
    -2 12 -8
    2 -12 8
    -2 12 -8
    -2 12 -9
    -2 12 -9
    -2 12 -9
    2 -12 10
    -2 12 -10
    -2 12 -10
    -2 12 -10
    -2 12 -11
    -2 12 -11
    2 -12 11
    -2 11 2
    -2 11 2
    -2 11 1
    -2 11 1
    -2 11 0
    -2 11 0
    2 -11 1
    -2 11 -1
    -2 11 -1
    2 -11 2
    -2 11 -2
    2 -11 3
    -2 11 -3
    2 -11 4
    -2 11 -4
    -2 11 -4
    2 -11 5
    -2 11 -5
    2 -11 6
    -2 11 -6
    2 -11 7
    -2 11 -7
    2 -11 8
    -2 11 -8
    -2 11 -8
    -2 11 -9
    -2 11 -10
    -2 11 -10
    2 -11 10
    2 -11 11
    2 -11 11
    2 -11 11
    -2 11 -11
    -2 11 -11
    2 -11 12
    2 -11 12
    -2 11 -12
    -2 10 4
    -2 10 4
    -2 10 3
    -2 10 3
    -2 10 2
    -2 10 2
    -2 10 1
    -2 10 1
    2 -10 0
    -2 10 0
    -2 10 -1
    2 -10 1
    -2 10 -2
    -2 10 -3
    -2 10 -3
    2 -10 3
    -2 10 -4
    2 -10 4
    2 -10 4
    -2 10 -4
    -2 10 -4
    -2 10 -5
    -2 10 -5
    2 -10 5
    -2 10 -5
    2 -10 5
    2 -10 6
    2 -10 6
    2 -10 7
    -2 10 -8
    2 -10 8
    2 -10 9
    2 -10 10
    -2 10 -10
    2 -10 10
    2 -10 11
    2 -10 11
    -2 10 -11
    2 -10 12
    2 -10 12
    -2 10 -12
    2 -10 12
    2 -10 13
    2 -10 13
    -2 9 5
    -2 9 5
    -2 9 4
    -2 9 4
    -2 9 3
    -2 9 3
    -2 9 2
    -2 9 1
    2 -9 0
    -2 9 0
    2 -9 1
    -2 9 -1
    -2 9 -2
    -2 9 -2
    -2 9 -2
    2 -9 2
    -2 9 -3
    -2 9 -3
    -2 9 -3
    2 -9 3
    2 -9 3
    2 -9 4
    2 -9 4
    -2 9 -4
    2 -9 5
    2 -9 5
    -2 9 -5
    2 -9 6
    2 -9 6
    -2 9 -6
    2 -9 7
    2 -9 7
    -2 9 -7
    2 -9 8
    -2 9 -8
    2 -9 9
    -2 9 -10
    2 -9 10
    2 -9 11
    2 -9 11
    -2 9 -11
    2 -9 12
    2 -9 12
    -2 9 -12
    2 -9 12
    2 -9 13
    2 -9 13
    2 -9 13
    2 -9 14
    -2 8 7
    -2 8 6
    -2 8 6
    -2 8 6
    -2 8 5
    -2 8 5
    -2 8 5
    -2 8 5
    -2 8 4
    -2 8 4
    -2 8 4
    -2 8 3
    -2 8 2
    -2 8 2
    -2 8 2
    -2 8 1
    -2 8 1
    2 -8 -1
    -2 8 0
    2 -8 0
    2 -8 1
    -2 8 -1
    -2 8 -1
    2 -8 1
    -2 8 -1
    2 -8 2
    -2 8 -2
    -2 8 -2
    2 -8 2
    2 -8 3
    -2 8 -3
    2 -8 3
    2 -8 4
    -2 8 -4
    2 -8 4
    2 -8 5
    -2 8 -5
    2 -8 5
    2 -8 6
    -2 8 -6
    2 -8 6
    -2 8 -6
    2 -8 7
    -2 8 -7
    -2 8 -7
    2 -8 7
    2 -8 8
    -2 8 -8
    2 -8 8
    -2 8 -8
    -2 8 -9
    2 -8 9
    2 -8 10
    2 -8 11
    2 -8 12
    2 -8 12
    2 -8 13
    2 -8 13
    2 -8 14
    2 -8 14
    2 -8 14
    -2 7 7
    -2 7 7
    -2 7 7
    -2 7 7
    -2 7 6
    -2 7 6
    -2 7 6
    -2 7 6
    -2 7 5
    -2 7 5
    -2 7 5
    -2 7 4
    -2 7 4
    -2 7 4
    -2 7 4
    -2 7 4
    -2 7 3
    -2 7 3
    -2 7 3
    -2 7 3
    -2 7 2
    -2 7 2
    -2 7 2
    2 -7 -2
    -2 7 1
    2 -7 -1
    -2 7 0
    2 -7 0
    -2 7 0
    -2 7 0
    2 -7 0
    2 -7 1
    -2 7 -1
    2 -7 1
    -2 7 -1
    2 -7 1
    2 -7 2
    2 -7 2
    -2 7 -2
    2 -7 2
    2 -7 3
    2 -7 3
    -2 7 -3
    2 -7 3
    -2 7 -4
    2 -7 4
    -2 7 -4
    2 -7 4
    -2 7 -5
    2 -7 5
    -2 7 -5
    2 -7 5
    -2 7 -6
    -2 7 -6
    2 -7 6
    -2 7 -7
    -2 7 -7
    2 -7 7
    -2 7 -8
    -2 7 -8
    2 -7 8
    2 -7 9
    2 -7 9
    2 -7 9
    -2 7 -9
    2 -7 10
    2 -7 10
    -2 7 -10
    2 -7 10
    -2 7 -10
    2 -7 11
    2 -7 12
    2 -7 12
    2 -7 12
    2 -7 13
    2 -7 13
    2 -7 13
    2 -7 14
    2 -7 14
    2 -7 14
    -2 6 8
    -2 6 8
    -2 6 8
    -2 6 8
    -2 6 7
    -2 6 7
    -2 6 7
    -2 6 7
    -2 6 7
    -2 6 6
    -2 6 6
    -2 6 6
    -2 6 5
    -2 6 5
    -2 6 5
    -2 6 5
    -2 6 5
    -2 6 5
    -2 6 5
    -2 6 4
    -2 6 4
    -2 6 4
    -2 6 4
    -2 6 4
    -2 6 4
    -2 6 4
    -2 6 4
    -2 6 3
    -2 6 3
    -2 6 3
    -2 6 3
    -2 6 3
    -2 6 3
    -2 6 3
    -2 6 2
    -2 6 2
    -2 6 2
    -2 6 2
    2 -6 -2
    -2 6 2
    -2 6 1
    2 -6 -1
    2 -6 -1
    2 -6 -1
    -2 6 1
    -2 6 1
    2 -6 0
    2 -6 0
    -2 6 0
    -2 6 0
    2 -6 0
    2 -6 1
    2 -6 1
    -2 6 -1
    -2 6 -1
    2 -6 1
    -2 6 -2
    2 -6 2
    2 -6 2
    -2 6 -2
    -2 6 -3
    2 -6 3
    2 -6 3
    -2 6 -3
    -2 6 -4
    2 -6 4
    2 -6 4
    -2 6 -4
    -2 6 -5
    2 -6 5
    -2 6 -5
    2 -6 5
    2 -6 6
    -2 6 -6
    -2 6 -6
    2 -6 6
    2 -6 6
    -2 6 -7
    2 -6 7
    2 -6 7
    -2 6 -7
    2 -6 8
    -2 6 -8
    2 -6 9
    2 -6 9
    -2 6 -9
    2 -6 9
    -2 6 -9
    2 -6 10
    2 -6 10
    2 -6 10
    2 -6 11
    2 -6 11
    2 -6 12
    2 -6 12
    2 -6 12
    2 -6 13
    2 -6 13
    2 -6 13
    2 -6 13
    2 -6 14
    2 -6 14
    2 -6 14
    -2 5 9
    -2 5 8
    -2 5 8
    -2 5 8
    -2 5 8
    -2 5 8
    -2 5 7
    -2 5 7
    -2 5 7
    -2 5 6
    -2 5 6
    -2 5 6
    -2 5 6
    -2 5 6
    -2 5 6
    -2 5 6
    -2 5 6
    -2 5 6
    -2 5 5
    -2 5 5
    -2 5 5
    -2 5 5
    -2 5 5
    -2 5 5
    -2 5 5
    -2 5 5
    -2 5 5
    -2 5 4
    -2 5 4
    -2 5 4
    -2 5 4
    -2 5 4
    -2 5 4
    -2 5 4
    -2 5 4
    2 -5 -3
    -2 5 3
    -2 5 3
    -2 5 3
    -2 5 3
    -2 5 3
    -2 5 3
    -2 5 3
    2 -5 -2
    -2 5 2
    -2 5 2
    -2 5 2
    -2 5 2
    -2 5 2
    -2 5 2
    -2 5 1
    -2 5 1
    -2 5 1
    2 -5 -1
    -2 5 1
    2 -5 0
    -2 5 0
    -2 5 0
    -2 5 0
    -2 5 0
    -2 5 0
    2 -5 1
    -2 5 -1
    -2 5 -1
    -2 5 -1
    2 -5 2
    -2 5 -2
    2 -5 3
    -2 5 -3
    2 -5 4
    -2 5 -4
    -2 5 -4
    2 -5 4
    2 -5 5
    2 -5 5
    -2 5 -5
    -2 5 -5
    2 -5 6
    2 -5 6
    -2 5 -6
    -2 5 -6
    -2 5 -7
    2 -5 7
    -2 5 -8
    2 -5 8
    -2 5 -8
    2 -5 8
    2 -5 9
    2 -5 9
    -2 5 -9
    -2 5 -9
    2 -5 9
    2 -5 10
    2 -5 10
    2 -5 11
    2 -5 11
    2 -5 11
    2 -5 12
    2 -5 12
    2 -5 12
    2 -5 12
    2 -5 13
    2 -5 13
    2 -5 13
    2 -5 13
    2 -5 14
    -2 4 9
    -2 4 9
    -2 4 9
    -2 4 8
    -2 4 8
    -2 4 7
    -2 4 7
    -2 4 7
    -2 4 7
    -2 4 7
    -2 4 7
    -2 4 7
    -2 4 7
    -2 4 7
    -2 4 7
    -2 4 6
    -2 4 6
    -2 4 6
    -2 4 6
    -2 4 6
    -2 4 6
    -2 4 6
    -2 4 6
    -2 4 6
    -2 4 6
    -2 4 5
    -2 4 5
    -2 4 5
    -2 4 5
    -2 4 5
    -2 4 5
    -2 4 5
    -2 4 5
    -2 4 5
    -2 4 5
    -2 4 5
    -2 4 4
    -2 4 4
    -2 4 4
    -2 4 4
    -2 4 4
    -2 4 4
    -2 4 4
    -2 4 4
    -2 4 4
    -2 4 3
    2 -4 -3
    -2 4 3
    -2 4 3
    -2 4 3
    -2 4 3
    -2 4 3
    -2 4 3
    -2 4 3
    -2 4 3
    -2 4 2
    2 -4 -2
    -2 4 2
    -2 4 2
    -2 4 2
    2 -4 -2
    2 -4 -1
    -2 4 1
    -2 4 1
    -2 4 1
    -2 4 1
    -2 4 1
    -2 4 1
    -2 4 1
    -2 4 0
    -2 4 0
    -2 4 0
    -2 4 0
    -2 4 0
    -2 4 0
    -2 4 0
    -2 4 0
    2 -4 0
    -2 4 -1
    -2 4 -1
    2 -4 1
    -2 4 -1
    2 -4 2
    -2 4 -2
    2 -4 3
    -2 4 -3
    2 -4 4
    2 -4 4
    -2 4 -4
    2 -4 5
    2 -4 5
    2 -4 5
    -2 4 -5
    2 -4 6
    2 -4 6
    2 -4 6
    2 -4 7
    2 -4 7
    -2 4 -7
    2 -4 7
    -2 4 -8
    2 -4 8
    -2 4 -8
    2 -4 8
    2 -4 8
    2 -4 8
    2 -4 9
    2 -4 9
    2 -4 9
    2 -4 10
    2 -4 10
    2 -4 10
    2 -4 10
    2 -4 11
    2 -4 11
    2 -4 12
    2 -4 12
    2 -4 12
    2 -4 12
    2 -4 12
    2 -4 13
    2 -4 13
    2 -4 13
    -2 3 9
    -2 3 8
    -2 3 8
    -2 3 8
    -2 3 8
    -2 3 8
    -2 3 8
    -2 3 8
    -2 3 8
    -2 3 8
    -2 3 7
    -2 3 7
    -2 3 7
    -2 3 7
    -2 3 7
    -2 3 7
    -2 3 7
    -2 3 7
    -2 3 7
    -2 3 7
    -2 3 7
    -2 3 6
    -2 3 6
    -2 3 6
    -2 3 6
    -2 3 6
    -2 3 6
    -2 3 6
    -2 3 6
    -2 3 6
    -2 3 6
    -2 3 6
    -2 3 6
    -2 3 6
    -2 3 5
    -2 3 5
    -2 3 5
    -2 3 5
    -2 3 5
    -2 3 5
    -2 3 5
    -2 3 5
    -2 3 5
    -2 3 5
    -2 3 5
    -2 3 5
    -2 3 4
    -2 3 4
    -2 3 4
    -2 3 4
    -2 3 4
    -2 3 4
    -2 3 4
    -2 3 4
    -2 3 4
    -2 3 4
    -2 3 4
    -2 3 4
    -2 3 3
    2 -3 -3
    -2 3 3
    -2 3 3
    -2 3 3
    -2 3 3
    -2 3 3
    2 -3 -2
    2 -3 -2
    -2 3 2
    -2 3 2
    -2 3 2
    -2 3 2
    -2 3 2
    -2 3 2
    -2 3 2
    -2 3 2
    -2 3 2
    -2 3 1
    -2 3 1
    -2 3 1
    -2 3 1
    -2 3 1
    2 -3 -1
    -2 3 1
    -2 3 1
    2 -3 -1
    -2 3 1
    -2 3 0
    -2 3 0
    2 -3 0
    -2 3 0
    -2 3 0
    -2 3 0
    -2 3 0
    2 -3 0
    2 -3 1
    -2 3 -1
    2 -3 1
    2 -3 2
    -2 3 -2
    -2 3 -2
    2 -3 2
    -2 3 -3
    2 -3 3
    2 -3 3
    2 -3 4
    -2 3 -4
    -2 3 -4
    2 -3 4
    2 -3 4
    2 -3 5
    2 -3 5
    2 -3 5
    -2 3 -5
    2 -3 5
    2 -3 5
    2 -3 6
    2 -3 6
    2 -3 6
    -2 3 -6
    2 -3 6
    2 -3 6
    2 -3 7
    2 -3 7
    2 -3 7
    2 -3 7
    -2 3 -7
    -2 3 -7
    2 -3 7
    2 -3 8
    2 -3 8
    2 -3 8
    2 -3 8
    2 -3 8
    2 -3 9
    2 -3 9
    2 -3 9
    2 -3 9
    2 -3 9
    2 -3 10
    2 -3 10
    2 -3 10
    2 -3 10
    2 -3 10
    2 -3 11
    2 -3 12
    2 -3 12
    2 -3 12
    2 -3 12
    2 -3 12
    2 -3 13
    -2 2 9
    -2 2 9
    -2 2 9
    -2 2 9
    -2 2 9
    -2 2 8
    -2 2 8
    -2 2 8
    -2 2 8
    -2 2 8
    -2 2 8
    -2 2 8
    -2 2 8
    -2 2 8
    -2 2 8
    -2 2 8
    -2 2 7
    -2 2 7
    -2 2 7
    -2 2 7
    -2 2 7
    -2 2 7
    -2 2 7
    -2 2 7
    -2 2 7
    -2 2 7
    -2 2 7
    -2 2 7
    -2 2 7
    -2 2 7
    -2 2 7
    -2 2 6
    -2 2 6
    -2 2 6
    -2 2 6
    -2 2 6
    -2 2 6
    -2 2 6
    -2 2 6
    -2 2 6
    -2 2 6
    -2 2 6
    -2 2 6
    -2 2 6
    -2 2 6
    -2 2 6
    -2 2 6
    -2 2 6
    -2 2 6
    -2 2 5
    -2 2 5
    -2 2 5
    -2 2 5
    -2 2 5
    -2 2 5
    -2 2 5
    -2 2 5
    -2 2 5
    -2 2 5
    -2 2 5
    -2 2 5
    -2 2 5
    -2 2 5
    -2 2 5
    -2 2 5
    -2 2 5
    -2 2 4
    -2 2 4
    -2 2 4
    -2 2 4
    -2 2 4
    -2 2 4
    -2 2 4
    -2 2 4
    -2 2 4
    -2 2 4
    -2 2 4
    -2 2 4
    -2 2 4
    2 -2 -3
    -2 2 3
    2 -2 -3
    -2 2 3
    -2 2 3
    -2 2 3
    -2 2 3
    -2 2 3
    2 -2 -3
    -2 2 3
    -2 2 3
    -2 2 2
    -2 2 2
    -2 2 2
    -2 2 2
    -2 2 2
    -2 2 2
    2 -2 -2
    -2 2 2
    -2 2 2
    -2 2 2
    -2 2 1
    -2 2 1
    -2 2 1
    -2 2 1
    -2 2 1
    -2 2 1
    2 -2 -1
    -2 2 1
    -2 2 1
    -2 2 1
    -2 2 0
    2 -2 0
    -2 2 0
    2 -2 0
    -2 2 0
    2 -2 1
    -2 2 -1
    2 -2 1
    2 -2 3
    -2 2 -3
    2 -2 3
    2 -2 3
    2 -2 3
    2 -2 3
    2 -2 3
    2 -2 4
    2 -2 4
    -2 2 -4
    2 -2 4
    2 -2 4
    -2 2 -4
    2 -2 4
    2 -2 4
    2 -2 4
    2 -2 5
    2 -2 5
    2 -2 5
    2 -2 5
    -2 2 -5
    2 -2 5
    2 -2 5
    2 -2 5
    2 -2 5
    -2 2 -5
    -2 2 -5
    2 -2 6
    -2 2 -6
    2 -2 6
    2 -2 6
    2 -2 7
    2 -2 7
    2 -2 7
    2 -2 7
    2 -2 8
    2 -2 8
    2 -2 8
    2 -2 8
    2 -2 8
    2 -2 9
    2 -2 9
    2 -2 9
    2 -2 9
    2 -2 9
    2 -2 9
    2 -2 9
    2 -2 10
    2 -2 10
    2 -2 10
    2 -2 10
    2 -2 10
    2 -2 11
    2 -2 11
    2 -2 11
    2 -2 11
    2 -2 12
    2 -2 12
    2 -2 13
    -2 1 9
    -2 1 9
    -2 1 9
    -2 1 9
    -2 1 9
    -2 1 9
    -2 1 8
    -2 1 8
    -2 1 8
    -2 1 8
    -2 1 8
    -2 1 8
    -2 1 8
    -2 1 8
    -2 1 8
    -2 1 8
    -2 1 8
    -2 1 8
    -2 1 8
    -2 1 8
    -2 1 8
    -2 1 7
    -2 1 7
    -2 1 7
    -2 1 7
    -2 1 7
    -2 1 7
    -2 1 7
    -2 1 7
    -2 1 7
    -2 1 7
    -2 1 7
    -2 1 7
    -2 1 7
    -2 1 7
    -2 1 7
    -2 1 7
    -2 1 7
    -2 1 7
    -2 1 7
    -2 1 7
    -2 1 7
    -2 1 7
    -2 1 6
    -2 1 6
    -2 1 6
    -2 1 6
    -2 1 6
    -2 1 6
    -2 1 6
    -2 1 6
    -2 1 6
    -2 1 6
    -2 1 6
    -2 1 6
    -2 1 6
    -2 1 6
    -2 1 6
    -2 1 6
    -2 1 6
    -2 1 6
    -2 1 6
    -2 1 6
    -2 1 6
    -2 1 6
    -2 1 6
    -2 1 5
    -2 1 5
    -2 1 5
    -2 1 5
    -2 1 5
    -2 1 5
    -2 1 5
    -2 1 5
    -2 1 5
    -2 1 5
    -2 1 5
    -2 1 5
    -2 1 5
    -2 1 5
    -2 1 5
    -2 1 5
    -2 1 5
    -2 1 5
    -2 1 5
    -2 1 5
    -2 1 5
    -2 1 4
    -2 1 4
    -2 1 4
    -2 1 4
    -2 1 4
    2 -1 -4
    -2 1 4
    -2 1 4
    -2 1 4
    2 -1 -4
    -2 1 4
    -2 1 4
    -2 1 3
    -2 1 3
    -2 1 3
    -2 1 3
    -2 1 3
    -2 1 3
    -2 1 3
    -2 1 3
    -2 1 3
    -2 1 3
    2 -1 -3
    -2 1 3
    -2 1 3
    -2 1 3
    -2 1 2
    -2 1 2
    -2 1 2
    -2 1 2
    -2 1 2
    -2 1 2
    -2 1 2
    -2 1 2
    2 -1 -2
    -2 1 2
    -2 1 2
    2 -1 -2
    -2 1 2
    2 -1 -2
    -2 1 2
    -2 1 2
    -2 1 1
    -2 1 1
    -2 1 1
    -2 1 1
    -2 1 1
    -2 1 1
    2 -1 -1
    -2 1 1
    -2 1 1
    -2 1 1
    -2 1 0
    2 -1 0
    -2 1 0
    -2 1 0
    -2 1 0
    -2 1 0
    2 -1 1
    -2 1 -1
    -2 1 -1
    -2 1 -2
    2 -1 2
    2 -1 2
    2 -1 2
    -2 1 -2
    -2 1 -3
    2 -1 3
    -2 1 -3
    2 -1 3
    -2 1 -3
    2 -1 3
    2 -1 3
    2 -1 3
    2 -1 3
    2 -1 4
    2 -1 4
    2 -1 4
    2 -1 4
    2 -1 4
    -2 1 -4
    2 -1 4
    2 -1 5
    2 -1 5
    2 -1 5
    2 -1 5
    -2 1 -5
    2 -1 5
    2 -1 5
    2 -1 6
    2 -1 6
    2 -1 6
    2 -1 6
    2 -1 6
    2 -1 6
    2 -1 7
    2 -1 7
    2 -1 7
    2 -1 7
    2 -1 7
    2 -1 7
    2 -1 8
    2 -1 8
    2 -1 8
    2 -1 8
    2 -1 8
    2 -1 8
    2 -1 8
    2 -1 9
    2 -1 9
    2 -1 9
    2 -1 9
    2 -1 9
    2 -1 9
    2 -1 9
    2 -1 9
    2 -1 10
    2 -1 10
    2 -1 10
    2 -1 10
    2 -1 11
    2 -1 11
    2 -1 11
    2 -1 11
    2 -1 12
    2 -1 12
    -2 0 10
    -2 0 10
    -2 0 10
    -2 0 9
    -2 0 9
    -2 0 9
    -2 0 9
    -2 0 9
    -2 0 9
    -2 0 9
    -2 0 9
    -2 0 9
    -2 0 9
    -2 0 8
    -2 0 8
    -2 0 8
    -2 0 8
    -2 0 8
    -2 0 8
    -2 0 8
    -2 0 8
    -2 0 8
    -2 0 8
    -2 0 8
    -2 0 8
    -2 0 8
    -2 0 8
    -2 0 8
    -2 0 8
    -2 0 8
    -2 0 8
    -2 0 7
    -2 0 7
    -2 0 7
    -2 0 7
    -2 0 7
    -2 0 7
    -2 0 7
    -2 0 7
    -2 0 7
    -2 0 7
    -2 0 7
    -2 0 7
    -2 0 7
    -2 0 7
    -2 0 7
    -2 0 7
    -2 0 7
    -2 0 7
    -2 0 7
    -2 0 7
    -2 0 7
    -2 0 7
    -2 0 7
    -2 0 6
    -2 0 6
    -2 0 6
    -2 0 6
    -2 0 6
    -2 0 6
    -2 0 6
    -2 0 6
    -2 0 6
    -2 0 6
    -2 0 6
    -2 0 6
    -2 0 6
    -2 0 6
    -2 0 6
    -2 0 6
    -2 0 6
    -2 0 6
    -2 0 6
    -2 0 6
    -2 0 6
    -2 0 6
    -2 0 6
    -2 0 5
    -2 0 5
    -2 0 5
    -2 0 5
    -2 0 5
    -2 0 5
    -2 0 5
    -2 0 5
    -2 0 5
    -2 0 4
    -2 0 4
    -2 0 4
    -2 0 4
    -2 0 4
    -2 0 4
    -2 0 4
    2 0 -4
    -2 0 4
    -2 0 4
    2 0 -4
    -2 0 4
    -2 0 3
    -2 0 3
    -2 0 3
    -2 0 3
    -2 0 3
    -2 0 3
    2 0 -3
    -2 0 3
    -2 0 3
    -2 0 3
    -2 0 3
    -2 0 3
    -2 0 3
    -2 0 3
    -2 0 2
    -2 0 2
    2 0 -2
    -2 0 2
    -2 0 2
    -2 0 2
    -2 0 2
    -2 0 2
    -2 0 1
    -2 0 1
    2 0 -1
    -2 0 1
    -2 0 1
    2 0 -1
    2 0 -1
    2 0 -1
    2 0 0
    2 0 0
    -2 0 0
    -2 0 0
    2 0 0
    2 0 1
    2 0 1
    2 0 1
    2 0 1
    -2 0 -1
    2 0 2
    2 0 2
    2 0 2
    2 0 2
    2 0 2
    -2 0 -2
    2 0 3
    2 0 3
    2 0 3
    2 0 3
    2 0 3
    -2 0 -3
    2 0 4
    -2 0 -4
    2 0 4
    2 0 4
    2 0 4
    2 0 4
    2 0 4
    -2 0 -5
    2 0 5
    2 0 5
    2 0 5
    2 0 5
    2 0 5
    2 0 5
    2 0 6
    2 0 6
    2 0 6
    2 0 6
    2 0 6
    2 0 6
    2 0 6
    2 0 6
    2 0 6
    2 0 7
    2 0 7
    2 0 7
    2 0 7
    2 0 7
    2 0 7
    2 0 7
    2 0 8
    2 0 8
    2 0 8
    2 0 8
    2 0 8
    2 0 8
    2 0 9
    2 0 9
    2 0 9
    2 0 9
    2 0 9
    2 0 9
    2 0 10
    2 0 10
    2 0 10
    2 0 10
    2 0 11
    2 0 11
    2 0 11
    2 0 12
    -2 -1 10
    -2 -1 10
    -2 -1 10
    -2 -1 10
    -2 -1 10
    -2 -1 10
    -2 -1 10
    -2 -1 9
    -2 -1 9
    -2 -1 9
    -2 -1 9
    -2 -1 9
    -2 -1 9
    -2 -1 9
    -2 -1 9
    -2 -1 9
    -2 -1 9
    -2 -1 9
    -2 -1 8
    -2 -1 8
    -2 -1 8
    -2 -1 8
    -2 -1 8
    -2 -1 8
    -2 -1 8
    -2 -1 8
    -2 -1 8
    -2 -1 8
    -2 -1 8
    -2 -1 8
    -2 -1 8
    -2 -1 8
    -2 -1 7
    -2 -1 7
    -2 -1 7
    -2 -1 7
    -2 -1 7
    -2 -1 7
    -2 -1 7
    -2 -1 7
    -2 -1 7
    -2 -1 7
    -2 -1 7
    -2 -1 7
    -2 -1 7
    -2 -1 7
    -2 -1 7
    -2 -1 6
    -2 -1 6
    -2 -1 6
    -2 -1 6
    -2 -1 6
    -2 -1 6
    -2 -1 6
    -2 -1 6
    -2 -1 6
    -2 -1 6
    -2 -1 6
    -2 -1 6
    -2 -1 6
    -2 -1 6
    -2 -1 6
    -2 -1 6
    -2 -1 6
    -2 -1 6
    -2 -1 5
    -2 -1 5
    -2 -1 5
    -2 -1 5
    -2 -1 5
    -2 -1 5
    2 1 -5
    -2 -1 5
    -2 -1 5
    2 1 -5
    -2 -1 4
    -2 -1 4
    -2 -1 4
    -2 -1 4
    -2 -1 4
    -2 -1 4
    -2 -1 4
    -2 -1 4
    -2 -1 4
    2 1 -4
    -2 -1 3
    -2 -1 3
    -2 -1 3
    2 1 -3
    -2 -1 3
    -2 -1 3
    -2 -1 3
    -2 -1 3
    -2 -1 3
    -2 -1 3
    -2 -1 2
    -2 -1 2
    -2 -1 2
    2 1 -2
    -2 -1 2
    -2 -1 2
    -2 -1 2
    2 1 -1
    -2 -1 1
    2 1 -1
    -2 -1 0
    2 1 0
    -2 -1 0
    2 1 0
    2 1 1
    -2 -1 -1
    2 1 1
    -2 -1 -1
    2 1 1
    2 1 1
    2 1 2
    2 1 2
    -2 -1 -2
    2 1 2
    -2 -1 -2
    2 1 3
    -2 -1 -3
    2 1 3
    -2 -1 -3
    2 1 3
    2 1 4
    -2 -1 -4
    2 1 4
    2 1 4
    2 1 4
    2 1 5
    2 1 5
    -2 -1 -5
    2 1 5
    2 1 5
    -2 -1 -5
    2 1 5
    2 1 5
    2 1 6
    2 1 6
    2 1 6
    2 1 6
    2 1 6
    2 1 6
    2 1 7
    2 1 7
    2 1 7
    2 1 7
    2 1 7
    2 1 7
    2 1 7
    2 1 8
    2 1 8
    2 1 8
    2 1 8
    2 1 8
    2 1 9
    2 1 9
    2 1 9
    2 1 10
    2 1 10
    2 1 10
    2 1 10
    2 1 10
    2 1 11
    2 1 11
    -2 -2 12
    -2 -2 12
    -2 -2 11
    -2 -2 11
    -2 -2 11
    -2 -2 11
    -2 -2 11
    -2 -2 10
    -2 -2 10
    -2 -2 10
    -2 -2 10
    -2 -2 10
    -2 -2 10
    -2 -2 10
    -2 -2 10
    -2 -2 10
    -2 -2 9
    -2 -2 9
    -2 -2 9
    -2 -2 9
    -2 -2 9
    -2 -2 9
    -2 -2 9
    -2 -2 9
    -2 -2 9
    -2 -2 9
    -2 -2 8
    -2 -2 8
    -2 -2 8
    -2 -2 8
    -2 -2 8
    -2 -2 8
    -2 -2 8
    -2 -2 8
    -2 -2 8
    -2 -2 8
    -2 -2 7
    -2 -2 7
    -2 -2 7
    -2 -2 7
    -2 -2 7
    -2 -2 7
    -2 -2 7
    -2 -2 7
    -2 -2 7
    -2 -2 7
    -2 -2 7
    -2 -2 7
    -2 -2 6
    2 2 -6
    -2 -2 6
    -2 -2 6
    -2 -2 6
    -2 -2 6
    -2 -2 6
    -2 -2 6
    -2 -2 5
    -2 -2 5
    2 2 -5
    -2 -2 5
    -2 -2 5
    -2 -2 4
    2 2 -4
    -2 -2 4
    -2 -2 4
    -2 -2 4
    -2 -2 4
    -2 -2 4
    -2 -2 4
    -2 -2 4
    -2 -2 4
    -2 -2 3
    -2 -2 3
    -2 -2 3
    2 2 -3
    -2 -2 3
    -2 -2 3
    -2 -2 2
    -2 -2 2
    -2 -2 2
    -2 -2 2
    2 2 -2
    -2 -2 2
    -2 -2 1
    -2 -2 1
    -2 -2 0
    2 2 0
    2 2 0
    -2 -2 0
    2 2 1
    -2 -2 -1
    2 2 1
    -2 -2 -1
    2 2 1
    -2 -2 -2
    2 2 2
    -2 -2 -2
    2 2 2
    2 2 2
    2 2 3
    2 2 3
    2 2 3
    -2 -2 -3
    2 2 4
    2 2 4
    -2 -2 -4
    -2 -2 -4
    2 2 4
    2 2 4
    2 2 5
    2 2 5
    -2 -2 -5
    2 2 5
    2 2 5
    2 2 6
    2 2 6
    2 2 6
    2 2 6
    2 2 6
    2 2 7
    2 2 7
    2 2 7
    2 2 7
    2 2 7
    2 2 7
    2 2 8
    2 2 8
    2 2 8
    2 2 8
    2 2 8
    2 2 9
    2 2 9
    2 2 9
    2 2 9
    2 2 10
    2 2 10
    2 2 10
    2 2 11
    -2 -3 13
    -2 -3 12
    -2 -3 12
    -2 -3 12
    -2 -3 12
    -2 -3 12
    -2 -3 11
    -2 -3 11
    -2 -3 11
    -2 -3 11
    -2 -3 11
    -2 -3 11
    -2 -3 10
    -2 -3 10
    -2 -3 10
    -2 -3 10
    -2 -3 10
    -2 -3 10
    -2 -3 10
    -2 -3 10
    -2 -3 10
    -2 -3 9
    -2 -3 9
    -2 -3 9
    -2 -3 9
    -2 -3 9
    -2 -3 9
    -2 -3 9
    -2 -3 9
    -2 -3 9
    -2 -3 8
    -2 -3 8
    -2 -3 8
    -2 -3 8
    -2 -3 8
    -2 -3 8
    -2 -3 8
    -2 -3 8
    -2 -3 8
    -2 -3 7
    -2 -3 7
    -2 -3 7
    -2 -3 7
    -2 -3 7
    -2 -3 7
    -2 -3 7
    -2 -3 6
    2 3 -6
    -2 -3 6
    -2 -3 6
    -2 -3 6
    -2 -3 6
    -2 -3 6
    -2 -3 6
    -2 -3 5
    2 3 -5
    -2 -3 5
    -2 -3 5
    -2 -3 5
    -2 -3 5
    -2 -3 4
    -2 -3 4
    -2 -3 4
    -2 -3 4
    -2 -3 4
    2 3 -4
    -2 -3 4
    -2 -3 3
    -2 -3 3
    -2 -3 3
    2 3 -3
    -2 -3 3
    -2 -3 3
    -2 -3 2
    -2 -3 2
    2 3 -1
    -2 -3 0
    2 3 0
    2 3 0
    -2 -3 -1
    2 3 1
    2 3 2
    -2 -3 -2
    2 3 2
    2 3 3
    2 3 3
    2 3 3
    2 3 4
    2 3 4
    2 3 4
    2 3 4
    -2 -3 -4
    2 3 5
    -2 -3 -5
    2 3 5
    2 3 5
    -2 -3 -5
    2 3 5
    2 3 5
    2 3 6
    2 3 6
    2 3 6
    2 3 6
    2 3 7
    2 3 7
    2 3 7
    2 3 8
    2 3 8
    2 3 8
    2 3 8
    2 3 9
    2 3 9
    2 3 9
    2 3 9
    2 3 10
    2 3 10
    -2 -4 13
    -2 -4 13
    -2 -4 12
    -2 -4 12
    -2 -4 12
    -2 -4 11
    -2 -4 11
    -2 -4 11
    -2 -4 11
    -2 -4 11
    -2 -4 11
    -2 -4 11
    -2 -4 10
    -2 -4 10
    -2 -4 10
    -2 -4 10
    -2 -4 10
    -2 -4 10
    -2 -4 10
    -2 -4 10
    -2 -4 9
    -2 -4 9
    -2 -4 9
    -2 -4 9
    -2 -4 9
    -2 -4 9
    -2 -4 9
    -2 -4 9
    -2 -4 8
    -2 -4 8
    -2 -4 8
    -2 -4 8
    -2 -4 8
    -2 -4 8
    -2 -4 7
    -2 -4 7
    -2 -4 7
    -2 -4 7
    2 4 -7
    -2 -4 7
    -2 -4 7
    2 4 -6
    -2 -4 6
    -2 -4 6
    -2 -4 6
    -2 -4 5
    -2 -4 5
    2 4 -5
    -2 -4 5
    -2 -4 4
    -2 -4 4
    -2 -4 4
    -2 -4 4
    -2 -4 3
    -2 -4 3
    -2 -4 3
    -2 -4 2
    -2 -4 1
    2 4 -1
    -2 -4 0
    2 4 0
    2 4 1
    2 4 1
    2 4 1
    2 4 1
    2 4 2
    -2 -4 -2
    2 4 2
    2 4 2
    2 4 3
    -2 -4 -3
    2 4 3
    2 4 3
    2 4 3
    2 4 4
    2 4 4
    -2 -4 -4
    2 4 4
    2 4 5
    2 4 5
    -2 -4 -5
    2 4 5
    -2 -4 -5
    2 4 5
    2 4 6
    2 4 6
    2 4 6
    2 4 6
    2 4 7
    2 4 7
    2 4 7
    2 4 7
    2 4 7
    2 4 8
    2 4 8
    2 4 8
    2 4 8
    2 4 8
    2 4 9
    2 4 9
    -2 -5 14
    -2 -5 13
    -2 -5 13
    -2 -5 13
    -2 -5 13
    -2 -5 12
    -2 -5 12
    -2 -5 12
    -2 -5 12
    -2 -5 12
    -2 -5 11
    -2 -5 11
    -2 -5 11
    -2 -5 10
    -2 -5 10
    -2 -5 10
    -2 -5 10
    -2 -5 10
    -2 -5 10
    -2 -5 9
    -2 -5 9
    -2 -5 9
    -2 -5 8
    -2 -5 8
    -2 -5 8
    2 5 -8
    -2 -5 8
    -2 -5 7
    -2 -5 7
    2 5 -7
    -2 -5 7
    -2 -5 7
    -2 -5 6
    2 5 -6
    -2 -5 6
    -2 -5 6
    -2 -5 5
    -2 -5 5
    -2 -5 5
    2 5 -5
    -2 -5 4
    -2 -5 4
    2 5 -4
    -2 -5 3
    2 5 -3
    -2 -5 3
    2 5 -2
    -2 -5 2
    2 5 -1
    2 5 -1
    -2 -5 1
    2 5 0
    2 5 0
    -2 -5 0
    2 5 0
    2 5 1
    -2 -5 -1
    2 5 1
    2 5 1
    2 5 2
    -2 -5 -2
    -2 -5 -3
    2 5 3
    2 5 3
    2 5 3
    -2 -5 -4
    2 5 4
    2 5 4
    2 5 4
    2 5 5
    2 5 5
    2 5 6
    2 5 6
    2 5 6
    2 5 7
    2 5 7
    2 5 7
    2 5 7
    2 5 8
    2 5 8
    2 5 8
    -2 -6 14
    -2 -6 13
    -2 -6 13
    -2 -6 13
    -2 -6 13
    -2 -6 13
    -2 -6 13
    -2 -6 12
    -2 -6 12
    -2 -6 12
    -2 -6 12
    -2 -6 12
    -2 -6 12
    -2 -6 11
    -2 -6 11
    -2 -6 11
    -2 -6 10
    -2 -6 10
    -2 -6 10
    -2 -6 10
    -2 -6 10
    -2 -6 9
    -2 -6 9
    -2 -6 9
    -2 -6 9
    2 6 -9
    -2 -6 8
    -2 -6 8
    -2 -6 8
    -2 -6 8
    2 6 -8
    -2 -6 7
    2 6 -7
    -2 -6 7
    -2 -6 6
    2 6 -6
    -2 -6 6
    -2 -6 5
    -2 -6 5
    2 6 -5
    -2 -6 5
    2 6 -4
    -2 -6 4
    2 6 -3
    -2 -6 3
    2 6 -2
    -2 -6 2
    -2 -6 1
    2 6 -1
    2 6 -1
    2 6 0
    -2 -6 0
    -2 -6 0
    2 6 0
    2 6 0
    2 6 1
    2 6 1
    -2 -6 -1
    2 6 2
    -2 -6 -2
    2 6 2
    2 6 3
    2 6 3
    2 6 3
    -2 -6 -3
    -2 -6 -4
    -2 -6 -4
    2 6 5
    2 6 5
    2 6 6
    2 6 6
    2 6 6
    2 6 6
    2 6 7
    2 6 7
    2 6 7
    2 6 7
    -2 -7 14
    -2 -7 13
    -2 -7 13
    -2 -7 13
    -2 -7 13
    -2 -7 13
    -2 -7 12
    -2 -7 12
    -2 -7 12
    -2 -7 12
    -2 -7 12
    -2 -7 11
    -2 -7 10
    -2 -7 10
    2 7 -9
    -2 -7 9
    -2 -7 8
    2 7 -8
    -2 -7 8
    2 7 -7
    -2 -7 7
    2 7 -6
    -2 -7 6
    2 7 -5
    -2 -7 5
    -2 -7 4
    2 7 -4
    -2 -7 3
    2 7 -3
    -2 -7 2
    2 7 -2
    2 7 -2
    2 7 -1
    -2 -7 1
    2 7 -1
    2 7 -1
    -2 -7 1
    2 7 0
    2 7 0
    2 7 0
    -2 -7 0
    2 7 1
    -2 -7 -1
    2 7 1
    2 7 2
    2 7 2
    -2 -7 -2
    2 7 3
    2 7 3
    -2 -7 -3
    2 7 3
    2 7 4
    -2 -7 -4
    2 7 4
    2 7 5
    2 7 5
    2 7 5
    2 7 5
    2 7 6
    2 7 6
    -2 -8 14
    -2 -8 13
    -2 -8 13
    -2 -8 12
    -2 -8 12
    -2 -8 12
    -2 -8 11
    -2 -8 11
    -2 -8 11
    2 8 -10
    -2 -8 10
    -2 -8 9
    2 8 -9
    2 8 -8
    2 8 -7
    -2 -8 6
    2 8 -6
    -2 -8 5
    -2 -8 5
    2 8 -5
    -2 -8 4
    -2 -8 4
    2 8 -4
    2 8 -3
    -2 -8 3
    2 8 -3
    -2 -8 3
    2 8 -2
    2 8 -2
    2 8 -2
    -2 -8 2
    2 8 -1
    2 8 -1
    2 8 -1
    -2 -8 1
    2 8 0
    -2 -8 0
    2 8 1
    -2 -8 -1
    2 8 1
    2 8 2
    2 8 2
    2 8 2
    -2 -8 -3
    2 8 3
    2 8 3
    2 8 4
    2 8 5
    -2 -9 13
    -2 -9 12
    -2 -9 12
    -2 -9 11
    2 9 -11
    -2 -9 11
    2 9 -11
    2 9 -10
    2 9 -10
    -2 -9 10
    2 9 -9
    2 9 -8
    2 9 -7
    2 9 -6
    2 9 -5
    2 9 -5
    2 9 -4
    2 9 -4
    -2 -9 4
    2 9 -3
    2 9 -3
    -2 -9 3
    2 9 -2
    -2 -9 2
    2 9 -2
    2 9 -1
    2 9 -1
    -2 -9 1
    2 9 0
    2 9 1
    2 9 1
    -2 -9 -1
    -2 -9 -2
    2 9 2
    -2 -9 -3
    2 9 3
    -2 -10 13
    2 10 -12
    2 10 -11
    -2 -10 11
    2 10 -11
    2 10 -11
    -2 -10 11
    2 10 -10
    2 10 -10
    -2 -10 10
    2 10 -9
    -2 -10 9
    2 10 -8
    -2 -10 8
    2 10 -7
    2 10 -6
    2 10 -5
    2 10 -5
    2 10 -4
    2 10 -4
    2 10 -4
    2 10 -3
    2 10 -3
    2 10 -3
    2 10 -2
    2 10 -1
    2 10 -1
    -2 -10 0
    2 10 0
    -2 -10 -1
    2 10 1
    2 11 -11
    2 11 -10
    2 11 -10
    2 11 -10
    -2 -11 10
    -2 -11 9
    2 11 -9
    2 11 -9
    2 11 -9
    2 11 -9
    -2 -11 8
    2 11 -8
    2 11 -8
    2 11 -8
    2 11 -8
    -2 -11 7
    2 11 -7
    2 11 -7
    2 11 -7
    2 11 -7
    2 11 -6
    2 11 -6
    2 11 -6
    2 11 -6
    2 11 -5
    2 11 -5
    2 11 -5
    -2 -11 5
    2 11 -5
    2 11 -4
    -2 -11 3
    2 11 -3
    -2 -11 2
    2 11 -2
    -2 -11 1
    2 11 -1
    2 12 -10
    2 12 -9
    2 12 -9
    2 12 -8
    2 12 -8
    2 12 -8
    2 12 -8
    2 12 -7
    2 12 -7
    2 12 -7
    2 12 -6
    2 12 -6
    2 12 -4
    -3 13 -2
    -3 13 -3
    -3 13 -4
    3 -13 4
    -3 13 -5
    3 -13 5
    -3 13 -6
    3 -13 6
    -3 13 -7
    -3 13 -7
    -3 13 -7
    3 -13 7
    -3 13 -8
    -3 13 -8
    -3 13 -8
    3 -13 9
    -3 13 -9
    -3 13 -10
    -3 12 0
    3 -12 1
    -3 12 -1
    3 -12 2
    -3 12 -2
    3 -12 3
    -3 12 -3
    -3 12 -4
    3 -12 4
    -3 12 -5
    3 -12 5
    -3 12 -6
    -3 12 -6
    -3 12 -6
    3 -12 6
    -3 12 -7
    -3 12 -7
    -3 12 -7
    3 -12 7
    -3 12 -8
    -3 12 -8
    -3 12 -8
    3 -12 8
    -3 12 -9
    -3 12 -9
    -3 12 -9
    3 -12 10
    -3 12 -10
    -3 12 -10
    -3 12 -11
    -3 11 2
    -3 11 1
    -3 11 0
    3 -11 0
    -3 11 0
    -3 11 -1
    3 -11 1
    -3 11 -1
    3 -11 2
    -3 11 -3
    3 -11 3
    -3 11 -4
    3 -11 4
    3 -11 5
    3 -11 6
    3 -11 7
    3 -11 7
    -3 11 -7
    3 -11 8
    -3 11 -8
    3 -11 8
    -3 11 -9
    3 -11 9
    3 -11 9
    3 -11 10
    -3 11 -10
    3 -11 10
    -3 11 -11
    3 -11 11
    -3 11 -11
    3 -11 11
    3 -11 12
    -3 11 -12
    -3 10 4
    -3 10 4
    -3 10 3
    -3 10 2
    -3 10 2
    -3 10 1
    -3 10 1
    -3 10 0
    3 -10 0
    -3 10 -1
    -3 10 -2
    -3 10 -3
    3 -10 3
    3 -10 3
    -3 10 -3
    -3 10 -4
    3 -10 4
    3 -10 4
    -3 10 -5
    3 -10 5
    3 -10 5
    3 -10 6
    3 -10 6
    3 -10 7
    3 -10 8
    3 -10 8
    -3 10 -9
    3 -10 9
    -3 10 -10
    3 -10 10
    3 -10 10
    3 -10 10
    3 -10 11
    3 -10 11
    3 -10 12
    -3 10 -12
    3 -10 12
    3 -10 13
    3 -10 13
    -3 9 5
    -3 9 5
    -3 9 5
    -3 9 4
    -3 9 4
    -3 9 4
    -3 9 3
    -3 9 3
    -3 9 3
    -3 9 3
    -3 9 2
    -3 9 2
    -3 9 1
    3 -9 0
    -3 9 0
    3 -9 1
    -3 9 -1
    3 -9 1
    -3 9 -2
    -3 9 -2
    3 -9 2
    3 -9 2
    -3 9 -2
    -3 9 -3
    3 -9 3
    3 -9 3
    -3 9 -3
    -3 9 -4
    3 -9 4
    3 -9 4
    -3 9 -4
    3 -9 5
    -3 9 -5
    3 -9 5
    3 -9 6
    -3 9 -6
    3 -9 6
    3 -9 7
    -3 9 -7
    -3 9 -7
    3 -9 7
    3 -9 8
    3 -9 8
    -3 9 -8
    -3 9 -9
    3 -9 9
    -3 9 -10
    3 -9 10
    3 -9 10
    3 -9 11
    3 -9 11
    3 -9 12
    3 -9 13
    3 -9 13
    -3 8 7
    -3 8 7
    -3 8 6
    -3 8 6
    -3 8 6
    -3 8 5
    -3 8 5
    -3 8 5
    -3 8 5
    -3 8 5
    -3 8 5
    -3 8 4
    -3 8 4
    -3 8 4
    -3 8 4
    -3 8 4
    -3 8 4
    -3 8 3
    -3 8 3
    -3 8 3
    -3 8 2
    -3 8 2
    -3 8 2
    -3 8 1
    -3 8 1
    3 -8 -1
    3 -8 0
    -3 8 0
    3 -8 0
    -3 8 -1
    3 -8 1
    -3 8 -1
    3 -8 1
    -3 8 -1
    3 -8 1
    -3 8 -2
    3 -8 2
    -3 8 -2
    3 -8 2
    3 -8 2
    -3 8 -3
    3 -8 3
    -3 8 -3
    3 -8 3
    3 -8 3
    3 -8 4
    -3 8 -4
    3 -8 4
    -3 8 -4
    3 -8 5
    -3 8 -5
    3 -8 5
    -3 8 -5
    3 -8 6
    -3 8 -6
    -3 8 -6
    3 -8 7
    -3 8 -7
    -3 8 -7
    3 -8 8
    -3 8 -8
    3 -8 8
    -3 8 -9
    -3 8 -9
    3 -8 9
    3 -8 9
    3 -8 10
    -3 8 -10
    3 -8 11
    3 -8 11
    3 -8 12
    3 -8 12
    3 -8 13
    3 -8 13
    3 -8 14
    -3 7 7
    -3 7 7
    -3 7 7
    -3 7 6
    -3 7 6
    -3 7 6
    -3 7 6
    -3 7 6
    -3 7 6
    -3 7 5
    -3 7 5
    -3 7 4
    -3 7 4
    -3 7 4
    -3 7 4
    -3 7 4
    -3 7 4
    -3 7 3
    -3 7 3
    -3 7 3
    -3 7 3
    -3 7 2
    -3 7 2
    -3 7 2
    3 -7 -2
    3 -7 -1
    3 -7 -1
    -3 7 1
    -3 7 1
    -3 7 0
    3 -7 0
    3 -7 0
    3 -7 0
    -3 7 -1
    -3 7 -1
    3 -7 1
    3 -7 1
    3 -7 1
    -3 7 -2
    -3 7 -2
    -3 7 -2
    3 -7 2
    3 -7 2
    -3 7 -3
    -3 7 -3
    3 -7 3
    3 -7 3
    -3 7 -4
    -3 7 -4
    3 -7 4
    3 -7 4
    -3 7 -5
    -3 7 -5
    3 -7 5
    3 -7 5
    -3 7 -6
    -3 7 -6
    3 -7 6
    3 -7 6
    -3 7 -7
    3 -7 7
    -3 7 -8
    -3 7 -8
    -3 7 -9
    3 -7 9
    3 -7 9
    -3 7 -9
    3 -7 9
    3 -7 10
    -3 7 -10
    3 -7 10
    3 -7 11
    3 -7 11
    3 -7 12
    3 -7 12
    3 -7 12
    3 -7 13
    3 -7 13
    3 -7 13
    3 -7 14
    -3 6 8
    -3 6 8
    -3 6 7
    -3 6 7
    -3 6 7
    -3 6 7
    -3 6 7
    -3 6 7
    -3 6 6
    -3 6 6
    -3 6 6
    -3 6 6
    -3 6 5
    -3 6 5
    -3 6 5
    -3 6 5
    -3 6 5
    -3 6 5
    -3 6 5
    -3 6 5
    -3 6 4
    -3 6 4
    -3 6 4
    -3 6 4
    -3 6 4
    -3 6 4
    -3 6 3
    -3 6 3
    -3 6 3
    -3 6 3
    -3 6 3
    -3 6 2
    -3 6 2
    3 -6 -2
    3 -6 -2
    -3 6 2
    -3 6 2
    -3 6 2
    3 -6 -1
    3 -6 -1
    3 -6 -1
    -3 6 1
    3 -6 0
    -3 6 0
    3 -6 0
    -3 6 -1
    3 -6 1
    -3 6 -1
    -3 6 -1
    3 -6 1
    3 -6 2
    3 -6 2
    -3 6 -2
    -3 6 -2
    -3 6 -3
    3 -6 3
    3 -6 3
    -3 6 -3
    -3 6 -4
    3 -6 4
    3 -6 4
    -3 6 -4
    -3 6 -5
    3 -6 5
    -3 6 -5
    3 -6 5
    3 -6 6
    -3 6 -6
    3 -6 6
    -3 6 -7
    3 -6 7
    3 -6 7
    3 -6 8
    -3 6 -8
    3 -6 8
    -3 6 -8
    3 -6 9
    -3 6 -9
    3 -6 9
    -3 6 -9
    3 -6 10
    3 -6 10
    -3 6 -10
    3 -6 10
    3 -6 11
    3 -6 12
    3 -6 12
    3 -6 12
    3 -6 12
    3 -6 13
    3 -6 13
    3 -6 13
    3 -6 13
    -3 5 8
    -3 5 8
    -3 5 8
    -3 5 8
    -3 5 7
    -3 5 7
    -3 5 7
    -3 5 7
    -3 5 6
    -3 5 6
    -3 5 6
    -3 5 6
    -3 5 6
    -3 5 6
    -3 5 6
    -3 5 6
    -3 5 6
    -3 5 6
    -3 5 5
    -3 5 5
    -3 5 5
    -3 5 5
    -3 5 5
    -3 5 5
    -3 5 5
    -3 5 5
    -3 5 5
    -3 5 4
    -3 5 4
    -3 5 4
    -3 5 4
    -3 5 4
    -3 5 4
    -3 5 4
    -3 5 4
    -3 5 3
    -3 5 3
    -3 5 3
    -3 5 3
    -3 5 3
    -3 5 3
    -3 5 3
    -3 5 3
    3 -5 -3
    -3 5 2
    3 -5 -2
    -3 5 2
    -3 5 2
    -3 5 2
    3 -5 -2
    -3 5 2
    -3 5 2
    -3 5 2
    -3 5 1
    -3 5 1
    -3 5 1
    -3 5 1
    3 -5 -1
    3 -5 0
    -3 5 0
    -3 5 0
    -3 5 0
    -3 5 0
    -3 5 -1
    3 -5 1
    -3 5 -2
    3 -5 2
    -3 5 -2
    3 -5 2
    -3 5 -3
    -3 5 -3
    3 -5 3
    3 -5 3
    -3 5 -4
    3 -5 4
    3 -5 4
    3 -5 5
    3 -5 5
    3 -5 6
    3 -5 6
    3 -5 6
    3 -5 7
    -3 5 -7
    3 -5 7
    3 -5 7
    -3 5 -8
    3 -5 8
    3 -5 8
    -3 5 -8
    3 -5 9
    3 -5 9
    3 -5 9
    -3 5 -9
    -3 5 -9
    3 -5 10
    3 -5 10
    3 -5 11
    3 -5 12
    3 -5 12
    3 -5 12
    3 -5 12
    3 -5 13
    3 -5 13
    -3 4 9
    -3 4 9
    -3 4 8
    -3 4 7
    -3 4 7
    -3 4 7
    -3 4 7
    -3 4 7
    -3 4 7
    -3 4 7
    -3 4 7
    -3 4 6
    -3 4 6
    -3 4 6
    -3 4 6
    -3 4 6
    -3 4 6
    -3 4 6
    -3 4 6
    -3 4 6
    -3 4 6
    -3 4 6
    -3 4 6
    -3 4 5
    -3 4 5
    -3 4 5
    -3 4 5
    -3 4 5
    -3 4 5
    -3 4 5
    -3 4 5
    -3 4 5
    -3 4 5
    -3 4 5
    -3 4 5
    -3 4 4
    -3 4 4
    -3 4 4
    -3 4 4
    -3 4 4
    -3 4 4
    -3 4 4
    -3 4 4
    -3 4 4
    -3 4 4
    -3 4 4
    3 -4 -3
    -3 4 3
    -3 4 3
    -3 4 3
    -3 4 3
    -3 4 3
    -3 4 3
    -3 4 3
    -3 4 2
    -3 4 2
    -3 4 2
    -3 4 2
    3 -4 -2
    -3 4 1
    3 -4 -1
    -3 4 1
    -3 4 1
    -3 4 1
    -3 4 0
    -3 4 0
    -3 4 0
    3 -4 0
    3 -4 0
    -3 4 -1
    3 -4 1
    -3 4 -1
    -3 4 -1
    -3 4 -1
    3 -4 1
    -3 4 -2
    3 -4 2
    3 -4 3
    3 -4 4
    -3 4 -4
    3 -4 5
    -3 4 -5
    3 -4 5
    -3 4 -5
    -3 4 -6
    -3 4 -6
    3 -4 6
    3 -4 6
    -3 4 -7
    3 -4 7
    3 -4 7
    3 -4 8
    3 -4 8
    3 -4 8
    3 -4 8
    -3 4 -8
    3 -4 9
    3 -4 9
    -3 4 -9
    3 -4 9
    3 -4 10
    3 -4 10
    3 -4 10
    3 -4 11
    3 -4 11
    3 -4 11
    3 -4 12
    3 -4 12
    3 -4 12
    3 -4 12
    3 -4 12
    3 -4 13
    -3 3 8
    -3 3 8
    -3 3 8
    -3 3 8
    -3 3 8
    -3 3 8
    -3 3 8
    -3 3 8
    -3 3 8
    -3 3 7
    -3 3 7
    -3 3 7
    -3 3 7
    -3 3 7
    -3 3 7
    -3 3 7
    -3 3 7
    -3 3 7
    -3 3 7
    -3 3 7
    -3 3 7
    -3 3 6
    -3 3 6
    -3 3 6
    -3 3 6
    -3 3 6
    -3 3 6
    -3 3 6
    -3 3 6
    -3 3 6
    -3 3 6
    -3 3 6
    -3 3 6
    -3 3 6
    -3 3 6
    -3 3 6
    -3 3 5
    -3 3 5
    -3 3 5
    -3 3 5
    -3 3 5
    -3 3 5
    -3 3 5
    -3 3 5
    -3 3 5
    -3 3 5
    -3 3 5
    -3 3 5
    -3 3 5
    -3 3 4
    -3 3 4
    -3 3 4
    -3 3 4
    -3 3 4
    -3 3 4
    -3 3 4
    -3 3 4
    -3 3 4
    -3 3 3
    -3 3 3
    -3 3 3
    -3 3 3
    -3 3 3
    3 -3 -3
    -3 3 3
    3 -3 -3
    -3 3 3
    -3 3 2
    -3 3 2
    -3 3 2
    3 -3 -2
    3 -3 -2
    -3 3 2
    -3 3 2
    -3 3 2
    -3 3 1
    3 -3 -1
    -3 3 1
    -3 3 1
    -3 3 1
    -3 3 1
    -3 3 1
    3 -3 -1
    -3 3 1
    -3 3 0
    -3 3 0
    -3 3 0
    -3 3 0
    3 -3 0
    -3 3 0
    -3 3 -1
    3 -3 1
    -3 3 -1
    -3 3 -2
    3 -3 2
    -3 3 -2
    -3 3 -3
    3 -3 3
    -3 3 -3
    -3 3 -4
    3 -3 4
    3 -3 4
    3 -3 4
    3 -3 5
    3 -3 5
    -3 3 -5
    3 -3 5
    -3 3 -5
    3 -3 5
    3 -3 6
    -3 3 -6
    3 -3 6
    -3 3 -6
    3 -3 7
    3 -3 7
    3 -3 7
    -3 3 -7
    -3 3 -7
    3 -3 8
    3 -3 8
    3 -3 8
    3 -3 9
    3 -3 9
    3 -3 9
    3 -3 10
    3 -3 10
    3 -3 10
    3 -3 11
    3 -3 11
    3 -3 11
    3 -3 11
    3 -3 12
    3 -3 12
    3 -3 12
    3 -3 13
    -3 2 9
    -3 2 9
    -3 2 9
    -3 2 8
    -3 2 8
    -3 2 8
    -3 2 8
    -3 2 8
    -3 2 8
    -3 2 8
    -3 2 8
    -3 2 8
    -3 2 8
    -3 2 8
    -3 2 7
    -3 2 7
    -3 2 7
    -3 2 7
    -3 2 7
    -3 2 7
    -3 2 7
    -3 2 7
    -3 2 7
    -3 2 7
    -3 2 7
    -3 2 7
    -3 2 7
    -3 2 7
    -3 2 7
    -3 2 6
    -3 2 6
    -3 2 6
    -3 2 6
    -3 2 6
    -3 2 6
    -3 2 6
    -3 2 6
    -3 2 6
    -3 2 6
    -3 2 6
    -3 2 6
    -3 2 6
    -3 2 6
    -3 2 6
    -3 2 6
    -3 2 6
    -3 2 5
    -3 2 5
    -3 2 5
    -3 2 5
    -3 2 5
    -3 2 5
    -3 2 5
    -3 2 5
    -3 2 5
    -3 2 5
    -3 2 5
    -3 2 5
    -3 2 5
    -3 2 5
    -3 2 5
    -3 2 4
    -3 2 4
    -3 2 4
    -3 2 4
    -3 2 4
    -3 2 4
    -3 2 4
    -3 2 4
    -3 2 4
    -3 2 4
    -3 2 4
    -3 2 4
    -3 2 4
    -3 2 3
    -3 2 3
    3 -2 -3
    -3 2 3
    -3 2 3
    -3 2 3
    -3 2 2
    -3 2 2
    -3 2 2
    -3 2 2
    -3 2 2
    -3 2 2
    3 -2 -2
    -3 2 2
    -3 2 2
    -3 2 1
    3 -2 -1
    -3 2 1
    -3 2 1
    -3 2 1
    -3 2 1
    -3 2 1
    -3 2 1
    -3 2 1
    -3 2 1
    3 -2 0
    -3 2 0
    -3 2 0
    -3 2 0
    -3 2 -1
    3 -2 1
    -3 2 -1
    3 -2 2
    -3 2 -2
    3 -2 3
    -3 2 -3
    -3 2 -3
    3 -2 3
    3 -2 3
    3 -2 4
    3 -2 4
    3 -2 4
    -3 2 -4
    3 -2 4
    3 -2 4
    3 -2 5
    -3 2 -5
    3 -2 5
    3 -2 5
    3 -2 6
    -3 2 -6
    -3 2 -6
    3 -2 6
    3 -2 6
    3 -2 7
    3 -2 7
    3 -2 7
    3 -2 7
    -3 2 -7
    3 -2 8
    3 -2 8
    3 -2 8
    3 -2 8
    3 -2 9
    3 -2 9
    3 -2 9
    3 -2 9
    3 -2 9
    3 -2 9
    3 -2 10
    3 -2 10
    3 -2 10
    3 -2 10
    3 -2 11
    3 -2 11
    3 -2 11
    3 -2 12
    3 -2 12
    3 -2 12
    -3 1 9
    -3 1 9
    -3 1 9
    -3 1 9
    -3 1 8
    -3 1 8
    -3 1 8
    -3 1 8
    -3 1 8
    -3 1 8
    -3 1 8
    -3 1 8
    -3 1 8
    -3 1 8
    -3 1 8
    -3 1 8
    -3 1 8
    -3 1 7
    -3 1 7
    -3 1 7
    -3 1 7
    -3 1 7
    -3 1 7
    -3 1 7
    -3 1 7
    -3 1 7
    -3 1 7
    -3 1 7
    -3 1 7
    -3 1 7
    -3 1 7
    -3 1 7
    -3 1 7
    -3 1 7
    -3 1 7
    -3 1 7
    -3 1 6
    -3 1 6
    -3 1 6
    -3 1 6
    -3 1 6
    -3 1 6
    -3 1 6
    -3 1 6
    -3 1 6
    -3 1 6
    -3 1 6
    -3 1 6
    -3 1 6
    -3 1 6
    -3 1 6
    -3 1 6
    -3 1 6
    -3 1 6
    -3 1 6
    -3 1 6
    -3 1 5
    -3 1 5
    -3 1 5
    -3 1 5
    -3 1 5
    -3 1 5
    -3 1 5
    -3 1 5
    -3 1 5
    -3 1 5
    -3 1 5
    -3 1 5
    -3 1 5
    -3 1 5
    -3 1 5
    -3 1 4
    -3 1 4
    3 -1 -4
    -3 1 4
    -3 1 4
    3 -1 -3
    -3 1 3
    -3 1 3
    -3 1 3
    -3 1 3
    -3 1 3
    -3 1 3
    -3 1 3
    -3 1 2
    -3 1 2
    -3 1 2
    3 -1 -2
    -3 1 2
    -3 1 2
    -3 1 2
    -3 1 2
    -3 1 2
    -3 1 1
    3 -1 -1
    -3 1 1
    -3 1 1
    -3 1 1
    -3 1 1
    -3 1 0
    -3 1 0
    -3 1 -1
    3 -1 1
    3 -1 1
    -3 1 -2
    3 -1 2
    -3 1 -3
    3 -1 3
    3 -1 3
    3 -1 4
    3 -1 4
    3 -1 4
    3 -1 4
    3 -1 4
    3 -1 5
    3 -1 5
    -3 1 -5
    3 -1 5
    3 -1 5
    3 -1 6
    3 -1 6
    3 -1 6
    3 -1 6
    -3 1 -6
    3 -1 6
    3 -1 7
    3 -1 7
    3 -1 7
    3 -1 7
    -3 1 -7
    3 -1 8
    3 -1 8
    3 -1 8
    3 -1 8
    3 -1 9
    3 -1 9
    3 -1 9
    3 -1 9
    3 -1 10
    3 -1 10
    3 -1 11
    3 -1 11
    3 -1 11
    3 -1 11
    3 -1 12
    3 -1 12
    -3 0 10
    -3 0 9
    -3 0 9
    -3 0 9
    -3 0 9
    -3 0 9
    -3 0 9
    -3 0 9
    -3 0 8
    -3 0 8
    -3 0 8
    -3 0 8
    -3 0 8
    -3 0 8
    -3 0 8
    -3 0 8
    -3 0 8
    -3 0 8
    -3 0 8
    -3 0 8
    -3 0 8
    -3 0 7
    -3 0 7
    -3 0 7
    -3 0 7
    -3 0 7
    -3 0 7
    -3 0 7
    -3 0 7
    -3 0 7
    -3 0 7
    -3 0 7
    -3 0 7
    -3 0 7
    -3 0 7
    -3 0 7
    -3 0 7
    -3 0 7
    -3 0 7
    -3 0 6
    -3 0 6
    -3 0 6
    -3 0 6
    -3 0 6
    -3 0 6
    -3 0 6
    -3 0 6
    -3 0 6
    -3 0 6
    -3 0 6
    -3 0 6
    -3 0 6
    -3 0 6
    -3 0 6
    -3 0 6
    -3 0 6
    -3 0 5
    -3 0 5
    -3 0 5
    -3 0 5
    -3 0 5
    -3 0 5
    -3 0 5
    -3 0 5
    -3 0 5
    -3 0 4
    -3 0 4
    3 0 -4
    -3 0 4
    3 0 -4
    -3 0 4
    -3 0 4
    -3 0 4
    3 0 -4
    -3 0 3
    -3 0 3
    -3 0 3
    3 0 -3
    3 0 -3
    -3 0 3
    -3 0 3
    -3 0 3
    3 0 -3
    -3 0 3
    -3 0 3
    3 0 -2
    3 0 -2
    -3 0 2
    3 0 -2
    -3 0 2
    -3 0 2
    -3 0 1
    -3 0 1
    -3 0 1
    3 0 -1
    3 0 -1
    3 0 -1
    3 0 0
    -3 0 0
    -3 0 0
    3 0 0
    3 0 1
    3 0 1
    3 0 1
    -3 0 -1
    3 0 2
    3 0 2
    -3 0 -2
    3 0 3
    3 0 3
    3 0 3
    3 0 4
    3 0 4
    3 0 4
    3 0 4
    3 0 5
    3 0 5
    -3 0 -5
    3 0 5
    3 0 5
    3 0 6
    3 0 6
    3 0 6
    -3 0 -6
    3 0 6
    -3 0 -6
    3 0 6
    3 0 7
    3 0 7
    3 0 7
    3 0 7
    3 0 8
    3 0 8
    3 0 8
    3 0 9
    3 0 9
    3 0 9
    3 0 9
    3 0 10
    3 0 10
    3 0 10
    3 0 10
    3 0 10
    3 0 11
    3 0 11
    -3 -1 10
    -3 -1 10
    -3 -1 10
    -3 -1 10
    -3 -1 10
    -3 -1 10
    -3 -1 9
    -3 -1 9
    -3 -1 9
    -3 -1 9
    -3 -1 9
    -3 -1 9
    -3 -1 9
    -3 -1 9
    -3 -1 9
    -3 -1 9
    -3 -1 9
    -3 -1 8
    -3 -1 8
    -3 -1 8
    -3 -1 8
    -3 -1 8
    -3 -1 8
    -3 -1 8
    -3 -1 8
    -3 -1 8
    -3 -1 8
    -3 -1 8
    -3 -1 8
    -3 -1 8
    -3 -1 8
    -3 -1 7
    -3 -1 7
    -3 -1 7
    -3 -1 7
    -3 -1 7
    -3 -1 7
    -3 -1 7
    -3 -1 7
    -3 -1 7
    -3 -1 7
    -3 -1 7
    -3 -1 7
    -3 -1 7
    -3 -1 7
    -3 -1 6
    -3 -1 6
    -3 -1 6
    -3 -1 6
    -3 -1 6
    -3 -1 6
    -3 -1 6
    -3 -1 6
    -3 -1 6
    -3 -1 6
    -3 -1 6
    -3 -1 6
    -3 -1 6
    -3 -1 5
    -3 -1 5
    3 1 -5
    -3 -1 5
    -3 -1 5
    -3 -1 5
    -3 -1 5
    -3 -1 5
    3 1 -4
    -3 -1 4
    -3 -1 4
    -3 -1 4
    -3 -1 4
    -3 -1 4
    -3 -1 4
    -3 -1 4
    -3 -1 3
    3 1 -3
    -3 -1 3
    -3 -1 3
    -3 -1 3
    -3 -1 3
    -3 -1 3
    3 1 -2
    -3 -1 2
    -3 -1 2
    3 1 -2
    -3 -1 2
    3 1 -1
    3 1 -1
    3 1 -1
    -3 -1 1
    -3 -1 1
    -3 -1 1
    3 1 0
    -3 -1 0
    -3 -1 0
    -3 -1 0
    3 1 1
    -3 -1 -1
    3 1 1
    -3 -1 -1
    3 1 1
    3 1 2
    3 1 2
    3 1 2
    3 1 2
    -3 -1 -2
    3 1 2
    3 1 3
    -3 -1 -3
    3 1 3
    3 1 3
    3 1 3
    -3 -1 -3
    -3 -1 -4
    3 1 4
    3 1 4
    -3 -1 -4
    3 1 4
    -3 -1 -5
    3 1 5
    3 1 5
    -3 -1 -5
    3 1 5
    3 1 5
    3 1 6
    3 1 6
    3 1 6
    -3 -1 -6
    3 1 6
    3 1 7
    3 1 7
    3 1 7
    3 1 7
    3 1 8
    3 1 8
    3 1 9
    3 1 9
    3 1 9
    3 1 9
    3 1 9
    3 1 9
    3 1 10
    3 1 10
    3 1 10
    3 1 11
    3 1 11
    -3 -2 12
    -3 -2 11
    -3 -2 11
    -3 -2 11
    -3 -2 11
    -3 -2 11
    -3 -2 10
    -3 -2 10
    -3 -2 10
    -3 -2 10
    -3 -2 10
    -3 -2 10
    -3 -2 10
    -3 -2 10
    -3 -2 10
    -3 -2 9
    -3 -2 9
    -3 -2 9
    -3 -2 9
    -3 -2 9
    -3 -2 9
    -3 -2 9
    -3 -2 9
    -3 -2 9
    -3 -2 9
    -3 -2 8
    -3 -2 8
    -3 -2 8
    -3 -2 8
    -3 -2 8
    -3 -2 8
    -3 -2 8
    -3 -2 8
    -3 -2 8
    -3 -2 8
    -3 -2 8
    -3 -2 7
    -3 -2 7
    -3 -2 7
    -3 -2 7
    -3 -2 7
    -3 -2 7
    -3 -2 7
    -3 -2 7
    -3 -2 7
    -3 -2 7
    -3 -2 6
    -3 -2 6
    3 2 -6
    -3 -2 6
    -3 -2 6
    -3 -2 6
    -3 -2 6
    -3 -2 6
    -3 -2 5
    3 2 -5
    3 2 -5
    -3 -2 5
    -3 -2 5
    -3 -2 5
    -3 -2 4
    3 2 -4
    -3 -2 4
    -3 -2 4
    -3 -2 4
    -3 -2 4
    -3 -2 4
    -3 -2 3
    3 2 -3
    -3 -2 3
    -3 -2 3
    -3 -2 3
    -3 -2 3
    -3 -2 3
    3 2 -2
    -3 -2 2
    3 2 -1
    -3 -2 1
    3 2 -1
    3 2 0
    -3 -2 0
    3 2 0
    3 2 1
    -3 -2 -1
    -3 -2 -1
    3 2 1
    3 2 2
    -3 -2 -2
    3 2 2
    -3 -2 -2
    -3 -2 -3
    -3 -2 -3
    3 2 3
    3 2 3
    3 2 4
    3 2 4
    -3 -2 -4
    -3 -2 -4
    3 2 4
    3 2 4
    3 2 5
    3 2 5
    3 2 5
    -3 -2 -5
    3 2 5
    3 2 6
    3 2 6
    3 2 6
    3 2 7
    3 2 7
    3 2 7
    3 2 8
    3 2 8
    3 2 8
    3 2 9
    3 2 9
    3 2 9
    3 2 9
    3 2 10
    3 2 10
    3 2 10
    -3 -3 13
    -3 -3 12
    -3 -3 12
    -3 -3 11
    -3 -3 11
    -3 -3 11
    -3 -3 11
    -3 -3 11
    -3 -3 11
    -3 -3 10
    -3 -3 10
    -3 -3 10
    -3 -3 10
    -3 -3 10
    -3 -3 10
    -3 -3 10
    -3 -3 10
    -3 -3 10
    -3 -3 9
    -3 -3 9
    -3 -3 9
    -3 -3 9
    -3 -3 9
    -3 -3 9
    -3 -3 9
    -3 -3 9
    -3 -3 8
    -3 -3 8
    -3 -3 8
    -3 -3 8
    -3 -3 8
    -3 -3 8
    -3 -3 8
    -3 -3 7
    -3 -3 7
    3 3 -7
    -3 -3 7
    -3 -3 7
    -3 -3 7
    -3 -3 7
    -3 -3 7
    -3 -3 7
    -3 -3 6
    -3 -3 6
    -3 -3 6
    -3 -3 6
    -3 -3 6
    -3 -3 6
    -3 -3 5
    -3 -3 5
    -3 -3 5
    -3 -3 5
    -3 -3 5
    -3 -3 4
    -3 -3 4
    -3 -3 4
    -3 -3 4
    -3 -3 4
    -3 -3 3
    -3 -3 3
    -3 -3 2
    3 3 -1
    -3 -3 1
    3 3 -1
    3 3 0
    -3 -3 0
    3 3 0
    3 3 0
    -3 -3 -1
    3 3 1
    3 3 1
    3 3 2
    3 3 2
    3 3 3
    -3 -3 -3
    3 3 3
    3 3 3
    -3 -3 -3
    3 3 4
    3 3 4
    3 3 4
    -3 -3 -4
    3 3 5
    3 3 5
    3 3 5
    -3 -3 -5
    3 3 6
    3 3 6
    3 3 7
    3 3 7
    3 3 8
    3 3 8
    3 3 8
    3 3 8
    3 3 9
    3 3 9
    3 3 9
    -3 -4 13
    -3 -4 13
    -3 -4 12
    -3 -4 12
    -3 -4 12
    -3 -4 12
    -3 -4 12
    -3 -4 11
    -3 -4 11
    -3 -4 11
    -3 -4 11
    -3 -4 11
    -3 -4 10
    -3 -4 10
    -3 -4 10
    -3 -4 10
    -3 -4 10
    -3 -4 10
    -3 -4 9
    -3 -4 9
    -3 -4 9
    -3 -4 9
    -3 -4 9
    -3 -4 9
    -3 -4 8
    -3 -4 8
    -3 -4 8
    -3 -4 8
    -3 -4 8
    -3 -4 8
    -3 -4 7
    -3 -4 7
    -3 -4 7
    -3 -4 7
    3 4 -7
    -3 -4 7
    -3 -4 7
    -3 -4 6
    3 4 -6
    -3 -4 6
    -3 -4 6
    -3 -4 6
    -3 -4 6
    3 4 -5
    -3 -4 5
    3 4 -4
    -3 -4 4
    -3 -4 4
    -3 -4 3
    3 4 -3
    -3 -4 2
    3 4 -2
    3 4 -1
    -3 -4 1
    3 4 -1
    3 4 0
    3 4 0
    3 4 1
    3 4 1
    -3 -4 -1
    3 4 1
    3 4 2
    -3 -4 -2
    3 4 2
    3 4 3
    -3 -4 -3
    3 4 3
    -3 -4 -3
    3 4 3
    3 4 4
    3 4 4
    -3 -4 -4
    3 4 4
    3 4 5
    3 4 5
    -3 -4 -5
    3 4 6
    3 4 6
    3 4 7
    3 4 7
    3 4 7
    3 4 7
    3 4 7
    3 4 8
    3 4 8
    3 4 8
    3 4 8
    3 4 9
    -3 -5 14
    -3 -5 13
    -3 -5 13
    -3 -5 13
    -3 -5 12
    -3 -5 12
    -3 -5 12
    -3 -5 12
    -3 -5 12
    -3 -5 11
    -3 -5 11
    -3 -5 11
    -3 -5 11
    -3 -5 11
    -3 -5 10
    -3 -5 10
    -3 -5 10
    -3 -5 10
    -3 -5 10
    -3 -5 9
    -3 -5 9
    -3 -5 9
    -3 -5 9
    -3 -5 9
    -3 -5 8
    -3 -5 8
    -3 -5 8
    3 5 -8
    -3 -5 8
    -3 -5 8
    -3 -5 7
    3 5 -7
    -3 -5 7
    -3 -5 7
    -3 -5 6
    -3 -5 6
    3 5 -6
    -3 -5 5
    3 5 -5
    -3 -5 4
    -3 -5 4
    3 5 -4
    3 5 -3
    -3 -5 3
    3 5 -2
    3 5 -1
    3 5 -1
    3 5 -1
    -3 -5 0
    3 5 0
    3 5 0
    3 5 1
    3 5 1
    -3 -5 -1
    -3 -5 -2
    3 5 3
    3 5 3
    -3 -5 -3
    -3 -5 -3
    -3 -5 -4
    3 5 4
    3 5 5
    3 5 5
    3 5 6
    3 5 6
    3 5 6
    3 5 6
    3 5 7
    3 5 7
    3 5 7
    3 5 8
    -3 -6 14
    -3 -6 14
    -3 -6 13
    -3 -6 13
    -3 -6 13
    -3 -6 12
    -3 -6 12
    -3 -6 12
    -3 -6 12
    -3 -6 12
    -3 -6 11
    -3 -6 10
    -3 -6 10
    -3 -6 9
    -3 -6 9
    -3 -6 8
    3 6 -8
    -3 -6 8
    -3 -6 8
    3 6 -7
    -3 -6 7
    -3 -6 7
    3 6 -6
    -3 -6 6
    3 6 -5
    3 6 -4
    -3 -6 4
    -3 -6 3
    3 6 -3
    -3 -6 2
    3 6 -2
    3 6 -2
    3 6 -2
    -3 -6 1
    3 6 -1
    3 6 -1
    3 6 -1
    3 6 0
    -3 -6 0
    3 6 1
    -3 -6 -1
    3 6 2
    3 6 2
    -3 -6 -2
    -3 -6 -3
    -3 -6 -4
    3 6 4
    3 6 4
    3 6 5
    3 6 5
    3 6 6
    3 6 6
    3 6 6
    -3 -7 14
    -3 -7 13
    -3 -7 13
    -3 -7 13
    -3 -7 12
    -3 -7 12
    -3 -7 12
    -3 -7 12
    -3 -7 11
    -3 -7 11
    -3 -7 11
    -3 -7 10
    -3 -7 9
    3 7 -9
    -3 -7 8
    3 7 -8
    -3 -7 7
    3 7 -7
    3 7 -6
    -3 -7 6
    3 7 -5
    -3 -7 4
    3 7 -4
    3 7 -3
    3 7 -3
    -3 -7 3
    3 7 -3
    3 7 -2
    -3 -7 2
    3 7 -2
    3 7 -2
    -3 -7 1
    3 7 -1
    3 7 -1
    3 7 0
    -3 -7 0
    -3 -7 -1
    3 7 2
    -3 -7 -2
    3 7 2
    3 7 3
    -3 -7 -3
    3 7 3
    3 7 4
    -3 -7 -4
    3 7 4
    3 7 5
    3 7 5
    -3 -8 13
    -3 -8 13
    -3 -8 13
    -3 -8 12
    -3 -8 12
    3 8 -11
    -3 -8 11
    -3 -8 11
    3 8 -10
    3 8 -10
    -3 -8 10
    3 8 -9
    3 8 -8
    -3 -8 8
    3 8 -7
    -3 -8 7
    3 8 -6
    3 8 -5
    3 8 -4
    3 8 -4
    -3 -8 4
    3 8 -4
    -3 -8 3
    3 8 -3
    3 8 -3
    3 8 -3
    3 8 -2
    3 8 -2
    -3 -8 2
    -3 -8 1
    -3 -8 0
    3 8 0
    3 8 1
    3 8 1
    -3 -8 -1
    3 8 2
    3 8 2
    -3 -8 -2
    3 8 3
    -3 -8 -3
    3 8 3
    3 8 4
    -3 -9 13
    -3 -9 13
    -3 -9 12
    -3 -9 12
    -3 -9 12
    3 9 -12
    -3 -9 11
    3 9 -11
    3 9 -10
    3 9 -10
    -3 -9 10
    3 9 -10
    -3 -9 9
    3 9 -9
    3 9 -9
    -3 -9 8
    3 9 -8
    3 9 -7
    3 9 -6
    3 9 -6
    3 9 -5
    3 9 -5
    -3 -9 4
    3 9 -4
    -3 -9 3
    3 9 -3
    3 9 -2
    3 9 -2
    -3 -9 1
    3 9 -1
    3 9 0
    -3 -9 0
    -3 -9 -1
    3 9 1
    -3 -9 -2
    -3 -10 12
    3 10 -11
    3 10 -11
    -3 -10 11
    -3 -10 11
    3 10 -10
    3 10 -10
    -3 -10 10
    3 10 -10
    3 10 -9
    3 10 -9
    3 10 -9
    -3 -10 9
    3 10 -8
    3 10 -8
    3 10 -7
    3 10 -7
    3 10 -7
    3 10 -6
    3 10 -6
    3 10 -5
    -3 -10 5
    3 10 -5
    3 10 -4
    3 10 -4
    -3 -10 4
    -3 -10 3
    -3 -10 2
    -3 -10 1
    3 10 -1
    -3 -10 0
    3 11 -10
    3 11 -10
    3 11 -9
    3 11 -9
    3 11 -9
    3 11 -9
    3 11 -8
    3 11 -8
    3 11 -8
    3 11 -8
    3 11 -7
    3 11 -7
    3 11 -7
    3 11 -6
    3 11 -6
    3 11 -6
    3 11 -5
    3 11 -5
    -3 -11 4
    -3 -11 3
    3 11 -3
    -3 -11 2
    4 -13 4
    4 -13 5
    4 -13 6
    4 -13 7
    -4 13 -8
    -4 13 -9
    -4 12 0
    4 -12 1
    -4 12 -1
    4 -12 2
    -4 12 -2
    4 -12 3
    -4 12 -3
    4 -12 4
    4 -12 5
    -4 12 -5
    4 -12 6
    -4 12 -6
    -4 12 -6
    -4 12 -6
    -4 12 -7
    4 -12 7
    -4 12 -7
    -4 12 -8
    -4 12 -8
    4 -12 9
    4 -12 9
    -4 12 -9
    -4 12 -9
    -4 12 -10
    -4 12 -10
    -4 12 -11
    -4 11 2
    -4 11 1
    4 -11 0
    -4 11 0
    4 -11 1
    -4 11 -1
    -4 11 -1
    4 -11 2
    -4 11 -2
    -4 11 -3
    4 -11 3
    4 -11 4
    -4 11 -4
    -4 11 -4
    4 -11 4
    -4 11 -4
    -4 11 -5
    4 -11 5
    4 -11 5
    -4 11 -5
    -4 11 -5
    -4 11 -6
    4 -11 6
    -4 11 -6
    4 -11 6
    -4 11 -7
    -4 11 -7
    4 -11 7
    4 -11 7
    -4 11 -8
    4 -11 8
    4 -11 8
    -4 11 -9
    4 -11 9
    -4 11 -10
    4 -11 10
    4 -11 10
    -4 11 -11
    4 -11 11
    4 -11 12
    -4 10 4
    -4 10 4
    -4 10 3
    -4 10 3
    -4 10 2
    -4 10 2
    -4 10 2
    -4 10 1
    -4 10 1
    4 -10 0
    4 -10 1
    -4 10 -2
    4 -10 2
    4 -10 3
    -4 10 -3
    -4 10 -3
    4 -10 4
    -4 10 -4
    4 -10 4
    4 -10 5
    -4 10 -5
    4 -10 5
    -4 10 -6
    4 -10 6
    4 -10 7
    -4 10 -7
    4 -10 8
    -4 10 -8
    4 -10 9
    -4 10 -9
    4 -10 10
    4 -10 10
    -4 10 -10
    -4 10 -11
    4 -10 11
    4 -10 12
    4 -10 12
    -4 9 5
    -4 9 5
    -4 9 4
    -4 9 4
    -4 9 4
    -4 9 4
    -4 9 3
    -4 9 3
    -4 9 3
    -4 9 3
    -4 9 2
    -4 9 2
    -4 9 1
    -4 9 0
    4 -9 0
    -4 9 0
    4 -9 1
    4 -9 1
    -4 9 -1
    -4 9 -2
    4 -9 2
    4 -9 2
    -4 9 -2
    4 -9 2
    4 -9 3
    4 -9 3
    -4 9 -3
    4 -9 3
    4 -9 4
    4 -9 4
    -4 9 -4
    4 -9 4
    4 -9 5
    -4 9 -5
    4 -9 5
    -4 9 -5
    4 -9 5
    -4 9 -6
    4 -9 6
    -4 9 -7
    4 -9 7
    -4 9 -7
    4 -9 7
    -4 9 -8
    4 -9 8
    -4 9 -9
    4 -9 10
    -4 9 -10
    4 -9 10
    -4 9 -10
    4 -9 11
    -4 9 -11
    4 -9 12
    4 -9 13
    4 -9 13
    -4 8 7
    -4 8 7
    -4 8 6
    -4 8 6
    -4 8 6
    -4 8 5
    -4 8 5
    -4 8 5
    -4 8 5
    -4 8 5
    -4 8 4
    -4 8 4
    -4 8 4
    -4 8 4
    -4 8 4
    -4 8 3
    -4 8 2
    -4 8 2
    4 -8 -1
    -4 8 1
    4 -8 -1
    -4 8 1
    4 -8 0
    4 -8 0
    -4 8 0
    4 -8 0
    4 -8 1
    4 -8 1
    4 -8 1
    -4 8 -1
    -4 8 -1
    4 -8 2
    -4 8 -2
    4 -8 2
    -4 8 -3
    4 -8 3
    -4 8 -3
    4 -8 3
    -4 8 -4
    4 -8 4
    -4 8 -4
    4 -8 4
    4 -8 5
    4 -8 5
    -4 8 -5
    4 -8 6
    4 -8 6
    -4 8 -6
    -4 8 -7
    -4 8 -7
    4 -8 7
    -4 8 -8
    -4 8 -8
    4 -8 9
    -4 8 -9
    4 -8 9
    -4 8 -10
    -4 8 -10
    4 -8 10
    -4 8 -11
    4 -8 11
    4 -8 12
    4 -8 12
    4 -8 13
    4 -8 13
    -4 7 7
    -4 7 7
    -4 7 6
    -4 7 6
    -4 7 6
    -4 7 6
    -4 7 6
    -4 7 6
    -4 7 5
    -4 7 5
    -4 7 5
    -4 7 4
    -4 7 4
    -4 7 4
    -4 7 3
    -4 7 3
    -4 7 3
    -4 7 3
    -4 7 3
    -4 7 2
    -4 7 2
    -4 7 2
    4 -7 -2
    -4 7 2
    -4 7 1
    4 -7 -1
    -4 7 1
    4 -7 -1
    4 -7 0
    4 -7 0
    4 -7 0
    -4 7 0
    -4 7 -1
    -4 7 -1
    4 -7 1
    4 -7 1
    -4 7 -1
    4 -7 2
    4 -7 2
    -4 7 -2
    -4 7 -2
    4 -7 3
    -4 7 -3
    -4 7 -3
    4 -7 3
    4 -7 4
    4 -7 4
    -4 7 -4
    -4 7 -5
    4 -7 5
    4 -7 5
    -4 7 -6
    -4 7 -6
    4 -7 6
    4 -7 6
    4 -7 7
    4 -7 7
    -4 7 -7
    -4 7 -7
    -4 7 -8
    -4 7 -8
    4 -7 8
    -4 7 -9
    4 -7 9
    4 -7 10
    -4 7 -10
    4 -7 11
    4 -7 11
    4 -7 12
    4 -7 12
    4 -7 12
    4 -7 13
    4 -7 13
    4 -7 13
    -4 6 8
    -4 6 8
    -4 6 7
    -4 6 7
    -4 6 7
    -4 6 7
    -4 6 7
    -4 6 7
    -4 6 6
    -4 6 6
    -4 6 5
    -4 6 5
    -4 6 5
    -4 6 5
    -4 6 5
    -4 6 5
    -4 6 4
    -4 6 4
    -4 6 4
    -4 6 4
    -4 6 4
    -4 6 4
    -4 6 3
    -4 6 3
    -4 6 3
    -4 6 3
    -4 6 3
    4 -6 -2
    -4 6 2
    4 -6 -2
    -4 6 2
    -4 6 2
    -4 6 1
    -4 6 1
    4 -6 -1
    -4 6 0
    -4 6 0
    -4 6 0
    4 -6 0
    4 -6 1
    -4 6 -1
    -4 6 -1
    -4 6 -1
    4 -6 1
    4 -6 2
    4 -6 2
    -4 6 -2
    -4 6 -2
    -4 6 -3
    4 -6 3
    4 -6 3
    4 -6 4
    4 -6 4
    -4 6 -4
    -4 6 -5
    4 -6 5
    -4 6 -5
    4 -6 5
    -4 6 -6
    -4 6 -6
    4 -6 6
    4 -6 6
    4 -6 7
    4 -6 7
    -4 6 -7
    -4 6 -7
    -4 6 -8
    -4 6 -8
    -4 6 -9
    4 -6 9
    -4 6 -9
    4 -6 10
    4 -6 11
    4 -6 11
    4 -6 12
    4 -6 12
    4 -6 12
    4 -6 12
    4 -6 13
    4 -6 13
    -4 5 8
    -4 5 8
    -4 5 8
    -4 5 8
    -4 5 7
    -4 5 7
    -4 5 6
    -4 5 6
    -4 5 6
    -4 5 6
    -4 5 6
    -4 5 6
    -4 5 6
    -4 5 6
    -4 5 6
    -4 5 5
    -4 5 5
    -4 5 5
    -4 5 5
    -4 5 5
    -4 5 5
    -4 5 5
    -4 5 4
    -4 5 4
    -4 5 4
    -4 5 4
    -4 5 4
    -4 5 4
    -4 5 4
    -4 5 4
    -4 5 4
    -4 5 3
    -4 5 3
    -4 5 3
    4 -5 -3
    -4 5 3
    -4 5 3
    4 -5 -2
    -4 5 2
    -4 5 2
    -4 5 2
    -4 5 2
    -4 5 2
    4 -5 -2
    -4 5 1
    -4 5 1
    -4 5 1
    4 -5 -1
    -4 5 1
    4 -5 -1
    -4 5 1
    -4 5 0
    -4 5 0
    -4 5 0
    4 -5 0
    4 -5 0
    4 -5 1
    4 -5 1
    -4 5 -1
    -4 5 -1
    4 -5 2
    4 -5 2
    -4 5 -2
    -4 5 -2
    4 -5 3
    -4 5 -3
    4 -5 3
    4 -5 4
    -4 5 -4
    4 -5 4
    4 -5 5
    -4 5 -5
    4 -5 5
    4 -5 6
    4 -5 6
    -4 5 -6
    4 -5 7
    -4 5 -7
    4 -5 7
    -4 5 -8
    4 -5 8
    4 -5 9
    -4 5 -9
    4 -5 9
    4 -5 10
    4 -5 11
    4 -5 11
    4 -5 11
    4 -5 12
    4 -5 12
    4 -5 12
    4 -5 12
    4 -5 13
    -4 4 8
    -4 4 7
    -4 4 7
    -4 4 7
    -4 4 7
    -4 4 7
    -4 4 7
    -4 4 7
    -4 4 7
    -4 4 7
    -4 4 7
    -4 4 6
    -4 4 6
    -4 4 6
    -4 4 6
    -4 4 6
    -4 4 6
    -4 4 6
    -4 4 6
    -4 4 6
    -4 4 6
    -4 4 6
    -4 4 6
    -4 4 5
    -4 4 5
    -4 4 5
    -4 4 5
    -4 4 5
    -4 4 5
    -4 4 5
    -4 4 5
    -4 4 5
    -4 4 4
    -4 4 4
    -4 4 4
    -4 4 4
    -4 4 4
    -4 4 4
    -4 4 4
    -4 4 3
    -4 4 3
    -4 4 3
    -4 4 3
    -4 4 3
    -4 4 3
    -4 4 2
    -4 4 2
    -4 4 2
    4 -4 -2
    -4 4 2
    -4 4 1
    -4 4 1
    -4 4 1
    -4 4 1
    4 -4 -1
    4 -4 0
    4 -4 0
    -4 4 0
    -4 4 0
    -4 4 0
    -4 4 0
    -4 4 0
    -4 4 0
    -4 4 -1
    4 -4 1
    -4 4 -1
    4 -4 1
    -4 4 -2
    4 -4 2
    -4 4 -2
    -4 4 -2
    4 -4 2
    4 -4 3
    4 -4 3
    -4 4 -3
    -4 4 -3
    4 -4 4
    4 -4 4
    -4 4 -4
    -4 4 -4
    4 -4 5
    -4 4 -5
    4 -4 5
    -4 4 -5
    4 -4 6
    4 -4 6
    -4 4 -6
    -4 4 -6
    4 -4 7
    -4 4 -7
    -4 4 -7
    4 -4 8
    4 -4 8
    4 -4 9
    4 -4 9
    4 -4 9
    4 -4 10
    4 -4 10
    4 -4 11
    4 -4 11
    4 -4 12
    4 -4 12
    4 -4 13
    -4 3 9
    -4 3 9
    -4 3 8
    -4 3 8
    -4 3 8
    -4 3 8
    -4 3 8
    -4 3 8
    -4 3 8
    -4 3 8
    -4 3 7
    -4 3 7
    -4 3 7
    -4 3 7
    -4 3 7
    -4 3 7
    -4 3 7
    -4 3 7
    -4 3 7
    -4 3 7
    -4 3 7
    -4 3 7
    -4 3 6
    -4 3 6
    -4 3 6
    -4 3 6
    -4 3 6
    -4 3 6
    -4 3 6
    -4 3 6
    -4 3 6
    -4 3 6
    -4 3 6
    -4 3 5
    -4 3 5
    -4 3 5
    -4 3 5
    -4 3 5
    -4 3 5
    -4 3 5
    -4 3 5
    -4 3 5
    -4 3 4
    -4 3 4
    -4 3 4
    -4 3 4
    -4 3 4
    -4 3 4
    -4 3 4
    -4 3 3
    4 -3 -3
    -4 3 3
    -4 3 3
    -4 3 3
    -4 3 3
    4 -3 -2
    -4 3 2
    -4 3 2
    -4 3 2
    -4 3 2
    -4 3 1
    -4 3 1
    4 -3 -1
    -4 3 1
    -4 3 1
    -4 3 1
    -4 3 1
    4 -3 0
    -4 3 0
    -4 3 0
    -4 3 0
    -4 3 0
    -4 3 -1
    -4 3 -1
    -4 3 -1
    4 -3 1
    -4 3 -2
    4 -3 2
    -4 3 -2
    4 -3 3
    -4 3 -3
    -4 3 -3
    4 -3 3
    4 -3 3
    -4 3 -4
    4 -3 4
    -4 3 -4
    4 -3 4
    4 -3 4
    -4 3 -5
    4 -3 5
    -4 3 -5
    4 -3 5
    -4 3 -6
    4 -3 6
    4 -3 6
    -4 3 -7
    4 -3 7
    4 -3 7
    4 -3 8
    -4 3 -8
    4 -3 9
    4 -3 9
    4 -3 10
    4 -3 11
    4 -3 11
    4 -3 12
    4 -3 12
    4 -3 12
    -4 2 9
    -4 2 9
    -4 2 9
    -4 2 9
    -4 2 8
    -4 2 8
    -4 2 8
    -4 2 8
    -4 2 8
    -4 2 8
    -4 2 8
    -4 2 8
    -4 2 8
    -4 2 8
    -4 2 8
    -4 2 7
    -4 2 7
    -4 2 7
    -4 2 7
    -4 2 7
    -4 2 7
    -4 2 7
    -4 2 7
    -4 2 7
    -4 2 7
    -4 2 7
    -4 2 6
    -4 2 6
    -4 2 6
    -4 2 6
    -4 2 6
    -4 2 6
    -4 2 6
    -4 2 6
    -4 2 6
    -4 2 6
    -4 2 6
    -4 2 6
    -4 2 5
    -4 2 5
    -4 2 5
    -4 2 5
    -4 2 5
    -4 2 5
    -4 2 5
    -4 2 5
    -4 2 5
    -4 2 5
    -4 2 4
    -4 2 4
    -4 2 4
    -4 2 4
    -4 2 4
    -4 2 3
    -4 2 3
    -4 2 3
    -4 2 2
    -4 2 2
    -4 2 2
    -4 2 2
    -4 2 2
    -4 2 2
    -4 2 1
    -4 2 1
    -4 2 1
    -4 2 1
    4 -2 -1
    -4 2 1
    -4 2 1
    -4 2 0
    4 -2 0
    4 -2 1
    -4 2 -1
    4 -2 2
    4 -2 2
    -4 2 -2
    -4 2 -3
    4 -2 3
    4 -2 3
    4 -2 4
    -4 2 -4
    4 -2 4
    4 -2 4
    -4 2 -5
    4 -2 5
    4 -2 5
    4 -2 5
    -4 2 -6
    4 -2 6
    -4 2 -6
    4 -2 6
    4 -2 7
    4 -2 7
    4 -2 7
    -4 2 -7
    4 -2 8
    4 -2 8
    4 -2 9
    4 -2 10
    4 -2 10
    4 -2 11
    4 -2 11
    4 -2 11
    4 -2 12
    4 -2 12
    -4 1 9
    -4 1 9
    -4 1 9
    -4 1 9
    -4 1 9
    -4 1 9
    -4 1 9
    -4 1 8
    -4 1 8
    -4 1 8
    -4 1 8
    -4 1 8
    -4 1 8
    -4 1 8
    -4 1 8
    -4 1 8
    -4 1 8
    -4 1 8
    -4 1 8
    -4 1 7
    -4 1 7
    -4 1 7
    -4 1 7
    -4 1 7
    -4 1 7
    -4 1 7
    -4 1 7
    -4 1 7
    -4 1 7
    -4 1 7
    -4 1 7
    -4 1 7
    -4 1 7
    -4 1 6
    -4 1 6
    -4 1 6
    -4 1 6
    -4 1 6
    -4 1 6
    -4 1 6
    -4 1 6
    -4 1 6
    -4 1 6
    -4 1 6
    -4 1 6
    -4 1 6
    -4 1 5
    -4 1 5
    -4 1 5
    -4 1 5
    -4 1 5
    -4 1 5
    -4 1 5
    -4 1 4
    -4 1 4
    -4 1 4
    -4 1 4
    -4 1 4
    -4 1 4
    4 -1 -4
    -4 1 3
    -4 1 3
    -4 1 3
    -4 1 3
    -4 1 3
    -4 1 3
    4 -1 -3
    -4 1 2
    -4 1 2
    4 -1 -2
    -4 1 2
    -4 1 2
    -4 1 2
    -4 1 1
    -4 1 1
    4 -1 -1
    -4 1 1
    -4 1 1
    -4 1 0
    -4 1 0
    -4 1 0
    4 -1 0
    -4 1 0
    4 -1 0
    4 -1 1
    4 -1 1
    4 -1 2
    4 -1 2
    4 -1 3
    4 -1 3
    -4 1 -3
    4 -1 4
    -4 1 -4
    4 -1 4
    4 -1 5
    4 -1 5
    4 -1 5
    -4 1 -5
    4 -1 5
    4 -1 6
    4 -1 6
    4 -1 6
    4 -1 6
    -4 1 -6
    4 -1 7
    4 -1 7
    4 -1 7
    -4 1 -7
    -4 1 -7
    4 -1 8
    4 -1 8
    4 -1 9
    4 -1 10
    4 -1 10
    4 -1 10
    4 -1 11
    4 -1 11
    4 -1 11
    -4 0 10
    -4 0 10
    -4 0 10
    -4 0 10
    -4 0 9
    -4 0 9
    -4 0 9
    -4 0 9
    -4 0 9
    -4 0 9
    -4 0 9
    -4 0 9
    -4 0 9
    -4 0 8
    -4 0 8
    -4 0 8
    -4 0 8
    -4 0 8
    -4 0 8
    -4 0 8
    -4 0 8
    -4 0 8
    -4 0 8
    -4 0 8
    -4 0 7
    -4 0 7
    -4 0 7
    -4 0 7
    -4 0 7
    -4 0 7
    -4 0 7
    -4 0 7
    -4 0 7
    -4 0 7
    -4 0 7
    -4 0 6
    -4 0 6
    -4 0 6
    -4 0 6
    -4 0 6
    -4 0 6
    -4 0 6
    -4 0 6
    -4 0 6
    -4 0 6
    -4 0 6
    -4 0 5
    -4 0 5
    -4 0 5
    -4 0 5
    -4 0 5
    -4 0 4
    -4 0 4
    -4 0 4
    4 0 -4
    -4 0 4
    -4 0 4
    -4 0 3
    -4 0 3
    -4 0 3
    4 0 -3
    4 0 -3
    -4 0 2
    4 0 -2
    -4 0 2
    4 0 -1
    4 0 -1
    -4 0 1
    -4 0 1
    4 0 0
    4 0 0
    -4 0 -1
    4 0 1
    -4 0 -2
    -4 0 -2
    4 0 2
    -4 0 -3
    -4 0 -3
    4 0 3
    4 0 4
    -4 0 -4
    4 0 4
    -4 0 -4
    -4 0 -5
    4 0 5
    4 0 5
    -4 0 -5
    4 0 6
    -4 0 -6
    4 0 6
    4 0 6
    -4 0 -6
    -4 0 -7
    4 0 7
    4 0 7
    4 0 7
    4 0 8
    4 0 9
    4 0 9
    4 0 9
    4 0 9
    4 0 10
    4 0 10
    4 0 10
    4 0 10
    4 0 11
    -4 -1 11
    -4 -1 11
    -4 -1 11
    -4 -1 10
    -4 -1 10
    -4 -1 10
    -4 -1 10
    -4 -1 10
    -4 -1 10
    -4 -1 10
    -4 -1 9
    -4 -1 9
    -4 -1 9
    -4 -1 9
    -4 -1 9
    -4 -1 9
    -4 -1 9
    -4 -1 9
    -4 -1 8
    -4 -1 8
    -4 -1 8
    -4 -1 8
    -4 -1 8
    -4 -1 8
    -4 -1 8
    -4 -1 8
    -4 -1 8
    -4 -1 8
    -4 -1 7
    -4 -1 7
    -4 -1 7
    -4 -1 7
    -4 -1 7
    -4 -1 7
    -4 -1 7
    -4 -1 7
    -4 -1 7
    -4 -1 7
    -4 -1 7
    -4 -1 7
    -4 -1 6
    -4 -1 6
    -4 -1 6
    -4 -1 6
    -4 -1 6
    -4 -1 6
    -4 -1 6
    -4 -1 6
    -4 -1 6
    -4 -1 6
    -4 -1 6
    4 1 -5
    -4 -1 5
    4 1 -5
    -4 -1 5
    -4 -1 5
    -4 -1 5
    -4 -1 5
    4 1 -4
    4 1 -4
    -4 -1 4
    -4 -1 4
    -4 -1 4
    -4 -1 4
    -4 -1 3
    -4 -1 3
    4 1 -3
    -4 -1 3
    -4 -1 3
    4 1 -3
    4 1 -2
    -4 -1 2
    4 1 -1
    -4 -1 0
    -4 -1 0
    4 1 0
    -4 -1 -1
    -4 -1 -1
    4 1 1
    -4 -1 -2
    -4 -1 -2
    4 1 2
    -4 -1 -3
    -4 -1 -3
    4 1 3
    -4 -1 -4
    -4 -1 -4
    4 1 4
    -4 -1 -5
    4 1 5
    -4 -1 -5
    4 1 5
    -4 -1 -6
    -4 -1 -6
    4 1 6
    4 1 6
    4 1 6
    4 1 7
    4 1 7
    4 1 8
    4 1 8
    4 1 8
    4 1 9
    4 1 9
    4 1 9
    4 1 9
    4 1 10
    4 1 10
    -4 -2 11
    -4 -2 10
    -4 -2 10
    -4 -2 10
    -4 -2 10
    -4 -2 10
    -4 -2 10
    -4 -2 10
    -4 -2 9
    -4 -2 9
    -4 -2 9
    -4 -2 9
    -4 -2 9
    -4 -2 9
    -4 -2 9
    -4 -2 9
    -4 -2 9
    -4 -2 8
    -4 -2 8
    -4 -2 8
    -4 -2 8
    -4 -2 8
    -4 -2 8
    -4 -2 8
    -4 -2 8
    -4 -2 8
    -4 -2 8
    -4 -2 7
    -4 -2 7
    -4 -2 7
    -4 -2 7
    -4 -2 7
    -4 -2 7
    -4 -2 7
    -4 -2 6
    -4 -2 6
    4 2 -6
    -4 -2 6
    4 2 -6
    -4 -2 6
    -4 -2 6
    4 2 -5
    -4 -2 5
    -4 -2 5
    4 2 -5
    -4 -2 5
    -4 -2 5
    -4 -2 5
    -4 -2 4
    4 2 -4
    4 2 -4
    -4 -2 4
    4 2 -3
    4 2 -3
    -4 -2 3
    4 2 -2
    4 2 -2
    -4 -2 2
    4 2 -1
    4 2 -1
    -4 -2 1
    -4 -2 0
    4 2 0
    -4 -2 -1
    4 2 1
    4 2 2
    -4 -2 -2
    -4 -2 -2
    4 2 2
    4 2 3
    -4 -2 -3
    4 2 3
    4 2 4
    4 2 4
    -4 -2 -4
    4 2 5
    -4 -2 -5
    4 2 5
    -4 -2 -6
    4 2 6
    4 2 6
    4 2 6
    4 2 7
    4 2 8
    4 2 8
    4 2 8
    4 2 8
    4 2 9
    4 2 9
    4 2 9
    4 2 10
    -4 -3 12
    -4 -3 12
    -4 -3 12
    -4 -3 11
    -4 -3 10
    -4 -3 10
    -4 -3 10
    -4 -3 10
    -4 -3 10
    -4 -3 10
    -4 -3 10
    -4 -3 10
    -4 -3 10
    -4 -3 9
    -4 -3 9
    -4 -3 9
    -4 -3 9
    -4 -3 9
    -4 -3 9
    -4 -3 9
    -4 -3 9
    -4 -3 8
    -4 -3 8
    -4 -3 8
    -4 -3 8
    -4 -3 8
    -4 -3 8
    -4 -3 8
    -4 -3 7
    4 3 -7
    -4 -3 7
    -4 -3 7
    -4 -3 7
    -4 -3 7
    -4 -3 6
    -4 -3 6
    -4 -3 6
    -4 -3 6
    4 3 -6
    -4 -3 5
    4 3 -5
    -4 -3 5
    -4 -3 5
    4 3 -4
    -4 -3 4
    -4 -3 4
    4 3 -4
    4 3 -3
    -4 -3 3
    4 3 -3
    4 3 -2
    4 3 -2
    -4 -3 2
    -4 -3 1
    4 3 -1
    4 3 -1
    -4 -3 1
    4 3 0
    4 3 0
    -4 -3 0
    -4 -3 -1
    -4 -3 -1
    4 3 1
    4 3 2
    -4 -3 -2
    4 3 2
    -4 -3 -3
    4 3 3
    4 3 3
    4 3 3
    -4 -3 -4
    4 3 4
    4 3 4
    -4 -3 -5
    4 3 5
    4 3 5
    4 3 6
    4 3 7
    4 3 7
    4 3 8
    4 3 8
    4 3 8
    4 3 8
    4 3 9
    4 3 9
    -4 -4 13
    -4 -4 13
    -4 -4 12
    -4 -4 12
    -4 -4 12
    -4 -4 12
    -4 -4 11
    -4 -4 10
    -4 -4 10
    -4 -4 10
    -4 -4 10
    -4 -4 10
    -4 -4 10
    -4 -4 9
    -4 -4 9
    -4 -4 9
    -4 -4 9
    -4 -4 9
    -4 -4 9
    -4 -4 8
    -4 -4 8
    -4 -4 8
    -4 -4 8
    -4 -4 7
    -4 -4 7
    -4 -4 7
    4 4 -7
    -4 -4 7
    4 4 -6
    -4 -4 6
    -4 -4 6
    -4 -4 6
    -4 -4 5
    -4 -4 5
    4 4 -5
    -4 -4 5
    -4 -4 4
    4 4 -4
    4 4 -4
    -4 -4 4
    -4 -4 3
    4 4 -3
    4 4 -3
    4 4 -2
    4 4 -2
    4 4 -1
    -4 -4 1
    4 4 -1
    -4 -4 0
    4 4 0
    4 4 1
    -4 -4 -1
    -4 -4 -1
    4 4 1
    4 4 2
    4 4 2
    4 4 2
    -4 -4 -2
    4 4 3
    4 4 3
    -4 -4 -3
    4 4 3
    4 4 4
    -4 -4 -4
    4 4 5
    4 4 6
    4 4 6
    4 4 7
    4 4 7
    4 4 7
    4 4 7
    4 4 8
    4 4 8
    4 4 8
    -4 -5 13
    -4 -5 13
    -4 -5 13
    -4 -5 12
    -4 -5 12
    -4 -5 12
    -4 -5 11
    -4 -5 11
    -4 -5 10
    -4 -5 10
    4 5 -9
    -4 -5 9
    -4 -5 9
    4 5 -8
    -4 -5 8
    -4 -5 8
    -4 -5 8
    -4 -5 7
    4 5 -7
    -4 -5 7
    -4 -5 6
    -4 -5 6
    -4 -5 5
    -4 -5 5
    4 5 -5
    4 5 -5
    -4 -5 4
    -4 -5 4
    4 5 -4
    4 5 -4
    4 5 -3
    -4 -5 3
    4 5 -3
    -4 -5 3
    4 5 -2
    -4 -5 2
    4 5 -2
    4 5 -1
    -4 -5 1
    4 5 -1
    4 5 0
    -4 -5 0
    4 5 1
    -4 -5 -1
    -4 -5 -1
    -4 -5 -2
    4 5 2
    -4 -5 -3
    4 5 4
    -4 -5 -4
    -4 -5 -5
    4 5 5
    4 5 5
    4 5 6
    4 5 6
    4 5 6
    4 5 7
    4 5 7
    -4 -6 13
    -4 -6 13
    -4 -6 13
    -4 -6 12
    -4 -6 12
    -4 -6 12
    -4 -6 11
    -4 -6 11
    -4 -6 11
    -4 -6 10
    4 6 -9
    -4 -6 9
    4 6 -9
    4 6 -8
    -4 -6 8
    -4 -6 8
    4 6 -7
    -4 -6 7
    -4 -6 7
    4 6 -6
    4 6 -6
    -4 -6 6
    4 6 -5
    4 6 -5
    -4 -6 5
    4 6 -4
    4 6 -4
    -4 -6 4
    -4 -6 4
    4 6 -3
    -4 -6 3
    4 6 -3
    4 6 -2
    -4 -6 2
    4 6 -2
    -4 -6 1
    4 6 -1
    -4 -6 0
    4 6 0
    -4 -6 0
    4 6 1
    -4 -6 -1
    4 6 2
    4 6 2
    -4 -6 -2
    4 6 3
    -4 -6 -3
    -4 -6 -4
    4 6 4
    4 6 5
    4 6 5
    -4 -6 -5
    4 6 6
    -4 -7 13
    -4 -7 13
    -4 -7 13
    -4 -7 12
    -4 -7 12
    -4 -7 12
    -4 -7 11
    -4 -7 11
    -4 -7 11
    4 7 -10
    4 7 -9
    4 7 -9
    4 7 -8
    -4 -7 8
    4 7 -7
    -4 -7 7
    4 7 -7
    4 7 -6
    4 7 -6
    -4 -7 6
    4 7 -5
    4 7 -5
    -4 -7 5
    -4 -7 4
    4 7 -4
    4 7 -4
    -4 -7 4
    -4 -7 3
    4 7 -3
    -4 -7 3
    4 7 -3
    -4 -7 2
    -4 -7 2
    4 7 -2
    4 7 -2
    -4 -7 1
    -4 -7 1
    -4 -7 0
    4 7 0
    4 7 1
    4 7 1
    4 7 2
    4 7 2
    -4 -7 -2
    -4 -7 -3
    4 7 3
    4 7 4
    -4 -7 -4
    4 7 4
    4 7 4
    -4 -8 13
    -4 -8 13
    -4 -8 12
    -4 -8 12
    -4 -8 12
    -4 -8 11
    -4 -8 11
    4 8 -11
    -4 -8 11
    4 8 -10
    4 8 -10
    4 8 -10
    4 8 -9
    4 8 -9
    4 8 -8
    4 8 -7
    4 8 -7
    4 8 -6
    4 8 -5
    -4 -8 5
    4 8 -4
    -4 -8 4
    4 8 -3
    -4 -8 3
    4 8 -3
    4 8 -2
    4 8 -1
    -4 -8 1
    -4 -8 0
    4 8 0
    4 8 0
    -4 -8 -1
    4 8 1
    4 8 1
    -4 -8 -2
    4 8 2
    -4 -8 -3
    -4 -9 12
    -4 -9 12
    -4 -9 11
    4 9 -11
    -4 -9 11
    4 9 -10
    4 9 -10
    4 9 -10
    4 9 -9
    4 9 -9
    4 9 -8
    4 9 -8
    4 9 -7
    4 9 -7
    4 9 -6
    4 9 -6
    4 9 -5
    -4 -9 5
    4 9 -5
    4 9 -4
    -4 -9 4
    4 9 -4
    4 9 -3
    -4 -9 3
    -4 -9 2
    4 9 -2
    4 9 -1
    4 9 -1
    -4 -9 1
    -4 -9 0
    -4 -9 -1
    -4 -10 11
    -4 -10 11
    4 10 -11
    4 10 -10
    4 10 -10
    4 10 -9
    4 10 -9
    4 10 -9
    4 10 -8
    4 10 -8
    4 10 -7
    4 10 -7
    4 10 -6
    4 10 -6
    4 10 -5
    4 10 -4
    -4 -10 4
    4 10 -3
    -4 -10 3
    -4 -10 2
    -4 -10 1
    4 11 -8
    4 11 -7
    4 11 -6
    5 -13 4
    5 -13 5
    5 -13 6
    5 -12 1
    -5 12 -2
    5 -12 2
    5 -12 3
    5 -12 4
    5 -12 5
    5 -12 6
    -5 12 -6
    5 -12 6
    -5 12 -7
    5 -12 7
    5 -12 7
    -5 12 -7
    -5 12 -8
    5 -12 8
    -5 12 -8
    -5 12 -9
    5 -12 9
    -5 12 -9
    -5 12 -10
    -5 11 2
    -5 11 1
    -5 11 1
    -5 11 0
    5 -11 0
    -5 11 0
    5 -11 1
    -5 11 -1
    5 -11 2
    -5 11 -2
    -5 11 -3
    5 -11 3
    5 -11 3
    5 -11 4
    5 -11 4
    -5 11 -4
    5 -11 5
    5 -11 5
    -5 11 -5
    5 -11 6
    5 -11 6
    -5 11 -6
    5 -11 7
    5 -11 7
    -5 11 -7
    -5 11 -8
    5 -11 8
    -5 11 -9
    5 -11 9
    5 -11 10
    -5 11 -10
    5 -11 11
    -5 10 4
    -5 10 3
    -5 10 3
    -5 10 3
    -5 10 3
    -5 10 2
    -5 10 2
    -5 10 2
    -5 10 2
    -5 10 1
    -5 10 1
    5 -10 0
    -5 10 0
    5 -10 1
    5 -10 2
    -5 10 -3
    5 -10 3
    -5 10 -3
    -5 10 -4
    -5 10 -4
    5 -10 4
    -5 10 -5
    5 -10 5
    -5 10 -6
    5 -10 6
    -5 10 -7
    5 -10 7
    -5 10 -8
    -5 10 -8
    5 -10 8
    5 -10 8
    -5 10 -9
    5 -10 9
    5 -10 10
    -5 10 -10
    5 -10 11
    5 -10 12
    -5 9 5
    -5 9 5
    -5 9 5
    -5 9 5
    -5 9 4
    -5 9 4
    -5 9 4
    -5 9 4
    -5 9 4
    -5 9 3
    -5 9 3
    -5 9 2
    -5 9 2
    5 -9 -1
    5 -9 0
    -5 9 0
    5 -9 1
    5 -9 1
    5 -9 1
    -5 9 -1
    5 -9 2
    5 -9 2
    5 -9 2
    -5 9 -2
    -5 9 -2
    5 -9 3
    5 -9 3
    5 -9 3
    -5 9 -3
    -5 9 -3
    5 -9 4
    -5 9 -4
    5 -9 4
    -5 9 -4
    -5 9 -4
    -5 9 -5
    5 -9 5
    -5 9 -5
    5 -9 5
    5 -9 6
    5 -9 6
    -5 9 -7
    -5 9 -8
    5 -9 8
    -5 9 -9
    5 -9 9
    -5 9 -9
    5 -9 10
    -5 9 -10
    -5 9 -10
    5 -9 11
    5 -9 12
    5 -9 12
    -5 8 6
    -5 8 6
    -5 8 6
    -5 8 6
    -5 8 5
    -5 8 5
    -5 8 5
    -5 8 5
    -5 8 5
    -5 8 4
    -5 8 4
    -5 8 4
    -5 8 4
    -5 8 4
    -5 8 3
    -5 8 2
    -5 8 2
    -5 8 1
    5 -8 -1
    5 -8 -1
    -5 8 1
    5 -8 0
    5 -8 0
    5 -8 0
    -5 8 0
    5 -8 1
    -5 8 -1
    -5 8 -1
    -5 8 -2
    -5 8 -2
    5 -8 2
    -5 8 -2
    5 -8 2
    -5 8 -3
    -5 8 -3
    5 -8 3
    -5 8 -3
    5 -8 3
    -5 8 -4
    -5 8 -4
    5 -8 4
    5 -8 4
    -5 8 -4
    -5 8 -5
    5 -8 5
    5 -8 5
    -5 8 -5
    -5 8 -6
    5 -8 6
    -5 8 -6
    5 -8 6
    -5 8 -7
    5 -8 7
    -5 8 -7
    5 -8 7
    -5 8 -8
    -5 8 -9
    5 -8 10
    -5 8 -10
    5 -8 11
    -5 8 -11
    5 -8 12
    5 -8 12
    -5 7 7
    -5 7 7
    -5 7 7
    -5 7 7
    -5 7 6
    -5 7 6
    -5 7 6
    -5 7 6
    -5 7 6
    -5 7 6
    -5 7 5
    -5 7 5
    -5 7 5
    -5 7 5
    -5 7 5
    -5 7 5
    -5 7 5
    -5 7 4
    -5 7 4
    -5 7 3
    -5 7 3
    -5 7 3
    5 -7 -2
    5 -7 -2
    -5 7 2
    5 -7 -1
    -5 7 1
    5 -7 -1
    5 -7 0
    5 -7 0
    -5 7 0
    -5 7 -1
    5 -7 1
    -5 7 -1
    -5 7 -2
    -5 7 -2
    -5 7 -2
    5 -7 2
    5 -7 3
    -5 7 -3
    -5 7 -3
    -5 7 -3
    5 -7 4
    5 -7 4
    -5 7 -4
    -5 7 -4
    5 -7 5
    5 -7 5
    -5 7 -5
    -5 7 -5
    5 -7 6
    -5 7 -6
    5 -7 6
    -5 7 -6
    -5 7 -7
    5 -7 7
    5 -7 7
    -5 7 -7
    -5 7 -8
    -5 7 -8
    -5 7 -9
    -5 7 -10
    5 -7 10
    5 -7 10
    -5 7 -11
    5 -7 11
    5 -7 11
    -5 7 -12
    5 -7 12
    5 -7 12
    -5 6 7
    -5 6 7
    -5 6 7
    -5 6 7
    -5 6 7
    -5 6 7
    -5 6 6
    -5 6 6
    -5 6 6
    -5 6 6
    -5 6 6
    -5 6 5
    -5 6 5
    -5 6 5
    -5 6 4
    -5 6 4
    -5 6 4
    -5 6 4
    -5 6 4
    -5 6 3
    -5 6 3
    -5 6 3
    5 -6 -2
    -5 6 2
    -5 6 2
    5 -6 -2
    5 -6 -1
    -5 6 1
    5 -6 -1
    -5 6 1
    5 -6 0
    -5 6 0
    -5 6 0
    5 -6 0
    -5 6 0
    -5 6 -1
    -5 6 -1
    -5 6 -1
    5 -6 1
    5 -6 1
    -5 6 -2
    -5 6 -2
    -5 6 -2
    5 -6 2
    5 -6 2
    -5 6 -3
    -5 6 -3
    5 -6 3
    5 -6 3
    -5 6 -4
    -5 6 -4
    5 -6 4
    5 -6 4
    5 -6 5
    5 -6 5
    -5 6 -5
    5 -6 5
    -5 6 -6
    5 -6 6
    5 -6 6
    -5 6 -7
    5 -6 7
    5 -6 7
    -5 6 -7
    -5 6 -8
    -5 6 -8
    -5 6 -9
    -5 6 -10
    5 -6 10
    5 -6 10
    5 -6 11
    5 -6 11
    5 -6 12
    -5 6 -12
    5 -6 12
    -5 5 8
    -5 5 8
    -5 5 8
    -5 5 8
    -5 5 8
    -5 5 7
    -5 5 7
    -5 5 7
    -5 5 7
    -5 5 7
    -5 5 6
    -5 5 6
    -5 5 6
    -5 5 6
    -5 5 6
    -5 5 6
    -5 5 5
    -5 5 5
    -5 5 5
    -5 5 5
    -5 5 5
    -5 5 5
    -5 5 5
    -5 5 4
    -5 5 4
    -5 5 4
    -5 5 4
    -5 5 4
    -5 5 3
    -5 5 3
    -5 5 3
    -5 5 3
    -5 5 2
    5 -5 -2
    -5 5 2
    -5 5 2
    -5 5 2
    5 -5 -2
    5 -5 -1
    5 -5 -1
    -5 5 1
    5 -5 0
    -5 5 0
    -5 5 0
    5 -5 0
    5 -5 1
    -5 5 -1
    -5 5 -1
    5 -5 1
    -5 5 -2
    5 -5 2
    5 -5 2
    5 -5 3
    -5 5 -3
    5 -5 3
    5 -5 4
    -5 5 -4
    5 -5 4
    -5 5 -4
    5 -5 5
    -5 5 -5
    5 -5 5
    -5 5 -5
    -5 5 -6
    5 -5 6
    5 -5 6
    5 -5 6
    5 -5 7
    5 -5 7
    -5 5 -7
    5 -5 8
    -5 5 -9
    5 -5 9
    -5 5 -10
    5 -5 10
    5 -5 10
    -5 5 -11
    5 -5 11
    5 -5 12
    5 -5 12
    -5 4 9
    -5 4 8
    -5 4 8
    -5 4 8
    -5 4 8
    -5 4 8
    -5 4 8
    -5 4 8
    -5 4 8
    -5 4 7
    -5 4 7
    -5 4 7
    -5 4 7
    -5 4 7
    -5 4 7
    -5 4 6
    -5 4 6
    -5 4 6
    -5 4 6
    -5 4 6
    -5 4 6
    -5 4 6
    -5 4 6
    -5 4 6
    -5 4 5
    -5 4 5
    -5 4 5
    -5 4 5
    -5 4 5
    -5 4 5
    -5 4 5
    -5 4 5
    -5 4 5
    -5 4 5
    -5 4 4
    -5 4 4
    -5 4 4
    -5 4 4
    -5 4 4
    -5 4 3
    -5 4 3
    -5 4 3
    5 -4 -3
    5 -4 -3
    -5 4 2
    5 -4 -2
    5 -4 -2
    -5 4 2
    5 -4 -1
    5 -4 -1
    5 -4 0
    5 -4 0
    -5 4 0
    5 -4 1
    -5 4 -1
    -5 4 -1
    5 -4 1
    5 -4 2
    -5 4 -2
    5 -4 2
    -5 4 -2
    -5 4 -3
    5 -4 3
    -5 4 -3
    5 -4 3
    -5 4 -4
    -5 4 -4
    5 -4 4
    5 -4 4
    -5 4 -5
    5 -4 5
    -5 4 -5
    5 -4 5
    5 -4 6
    -5 4 -6
    5 -4 6
    5 -4 7
    -5 4 -7
    5 -4 8
    5 -4 8
    5 -4 9
    -5 4 -10
    5 -4 10
    -5 4 -10
    5 -4 11
    5 -4 12
    5 -4 12
    -5 3 9
    -5 3 9
    -5 3 9
    -5 3 8
    -5 3 8
    -5 3 8
    -5 3 8
    -5 3 8
    -5 3 8
    -5 3 8
    -5 3 7
    -5 3 7
    -5 3 7
    -5 3 7
    -5 3 7
    -5 3 7
    -5 3 7
    -5 3 7
    -5 3 7
    -5 3 7
    -5 3 7
    -5 3 6
    -5 3 6
    -5 3 6
    -5 3 6
    -5 3 6
    -5 3 6
    -5 3 6
    -5 3 6
    -5 3 6
    -5 3 5
    -5 3 5
    -5 3 5
    -5 3 5
    -5 3 5
    -5 3 5
    -5 3 5
    -5 3 5
    -5 3 4
    -5 3 4
    -5 3 4
    5 -3 -3
    -5 3 3
    -5 3 3
    -5 3 3
    -5 3 2
    -5 3 2
    5 -3 -2
    -5 3 2
    5 -3 -1
    -5 3 1
    -5 3 1
    -5 3 0
    5 -3 0
    -5 3 -1
    5 -3 1
    -5 3 -2
    5 -3 2
    -5 3 -3
    5 -3 3
    -5 3 -4
    5 -3 4
    5 -3 4
    -5 3 -5
    5 -3 5
    5 -3 5
    -5 3 -6
    5 -3 6
    5 -3 6
    5 -3 7
    5 -3 7
    -5 3 -7
    5 -3 8
    5 -3 8
    -5 3 -8
    5 -3 9
    5 -3 10
    5 -3 10
    5 -3 11
    5 -3 11
    5 -3 12
    5 -3 12
    -5 2 8
    -5 2 8
    -5 2 8
    -5 2 8
    -5 2 8
    -5 2 8
    -5 2 8
    -5 2 8
    -5 2 8
    -5 2 7
    -5 2 7
    -5 2 7
    -5 2 7
    -5 2 7
    -5 2 7
    -5 2 7
    -5 2 7
    -5 2 7
    -5 2 7
    -5 2 7
    -5 2 6
    -5 2 6
    -5 2 6
    -5 2 6
    -5 2 6
    -5 2 6
    -5 2 6
    -5 2 6
    -5 2 6
    -5 2 5
    -5 2 5
    -5 2 5
    -5 2 5
    -5 2 5
    -5 2 5
    -5 2 5
    -5 2 4
    -5 2 4
    -5 2 4
    5 -2 -4
    -5 2 4
    -5 2 4
    -5 2 3
    -5 2 3
    -5 2 3
    5 -2 -3
    -5 2 3
    -5 2 2
    5 -2 -2
    -5 2 2
    5 -2 -1
    5 -2 -1
    -5 2 0
    -5 2 0
    5 -2 0
    5 -2 0
    5 -2 1
    5 -2 1
    -5 2 -1
    5 -2 2
    -5 2 -2
    5 -2 3
    -5 2 -3
    5 -2 4
    5 -2 4
    5 -2 5
    -5 2 -5
    5 -2 5
    -5 2 -6
    -5 2 -6
    5 -2 7
    -5 2 -7
    -5 2 -7
    -5 2 -8
    -5 2 -8
    5 -2 9
    5 -2 9
    5 -2 10
    5 -2 10
    5 -2 11
    5 -2 11
    5 -2 11
    -5 1 10
    -5 1 10
    -5 1 9
    -5 1 9
    -5 1 9
    -5 1 9
    -5 1 9
    -5 1 9
    -5 1 8
    -5 1 8
    -5 1 8
    -5 1 8
    -5 1 8
    -5 1 8
    -5 1 8
    -5 1 8
    -5 1 8
    -5 1 8
    -5 1 7
    -5 1 7
    -5 1 7
    -5 1 7
    -5 1 7
    -5 1 7
    -5 1 7
    -5 1 7
    -5 1 7
    -5 1 7
    -5 1 6
    -5 1 6
    -5 1 6
    -5 1 6
    -5 1 6
    -5 1 6
    -5 1 6
    -5 1 6
    -5 1 6
    -5 1 5
    -5 1 5
    -5 1 5
    -5 1 5
    -5 1 5
    -5 1 5
    -5 1 4
    5 -1 -4
    -5 1 4
    -5 1 4
    -5 1 4
    5 -1 -4
    -5 1 4
    -5 1 3
    -5 1 3
    -5 1 3
    5 -1 -3
    5 -1 -3
    5 -1 -2
    -5 1 2
    5 -1 -2
    -5 1 2
    5 -1 -1
    5 -1 -1
    -5 1 1
    -5 1 1
    5 -1 0
    5 -1 0
    -5 1 0
    -5 1 0
    5 -1 1
    -5 1 -1
    5 -1 1
    -5 1 -1
    -5 1 -2
    5 -1 2
    -5 1 -2
    -5 1 -3
    5 -1 3
    -5 1 -3
    5 -1 4
    -5 1 -4
    -5 1 -4
    5 -1 4
    5 -1 5
    -5 1 -5
    -5 1 -5
    5 -1 5
    -5 1 -6
    -5 1 -6
    5 -1 6
    5 -1 6
    5 -1 7
    5 -1 7
    -5 1 -7
    5 -1 8
    5 -1 9
    5 -1 9
    5 -1 10
    5 -1 10
    5 -1 11
    5 -1 11
    -5 0 10
    -5 0 9
    -5 0 9
    -5 0 9
    -5 0 9
    -5 0 9
    -5 0 9
    -5 0 9
    -5 0 9
    -5 0 8
    -5 0 8
    -5 0 8
    -5 0 8
    -5 0 8
    -5 0 8
    -5 0 8
    -5 0 8
    -5 0 8
    -5 0 8
    -5 0 7
    -5 0 7
    -5 0 7
    -5 0 7
    -5 0 7
    -5 0 7
    -5 0 7
    -5 0 7
    -5 0 7
    -5 0 7
    -5 0 7
    -5 0 6
    -5 0 6
    -5 0 6
    -5 0 6
    -5 0 6
    -5 0 6
    -5 0 6
    -5 0 5
    -5 0 5
    -5 0 5
    -5 0 5
    -5 0 5
    -5 0 4
    -5 0 4
    -5 0 4
    5 0 -4
    -5 0 4
    -5 0 4
    -5 0 4
    -5 0 3
    5 0 -3
    -5 0 2
    5 0 -2
    -5 0 1
    -5 0 1
    5 0 -1
    -5 0 0
    -5 0 0
    5 0 0
    5 0 1
    -5 0 -1
    -5 0 -1
    -5 0 -1
    5 0 2
    -5 0 -2
    -5 0 -2
    -5 0 -2
    5 0 3
    -5 0 -3
    5 0 4
    -5 0 -4
    -5 0 -4
    5 0 4
    -5 0 -5
    5 0 5
    -5 0 -5
    5 0 6
    -5 0 -6
    5 0 6
    -5 0 -6
    -5 0 -7
    -5 0 -7
    5 0 8
    5 0 8
    5 0 9
    5 0 9
    5 0 9
    5 0 9
    5 0 10
    5 0 10
    -5 -1 11
    -5 -1 11
    -5 -1 11
    -5 -1 11
    -5 -1 10
    -5 -1 10
    -5 -1 10
    -5 -1 10
    -5 -1 10
    -5 -1 10
    -5 -1 9
    -5 -1 9
    -5 -1 9
    -5 -1 9
    -5 -1 9
    -5 -1 9
    -5 -1 9
    -5 -1 9
    -5 -1 9
    -5 -1 8
    -5 -1 8
    -5 -1 8
    -5 -1 8
    -5 -1 8
    -5 -1 8
    -5 -1 8
    -5 -1 8
    -5 -1 7
    -5 -1 7
    -5 -1 7
    -5 -1 7
    -5 -1 7
    -5 -1 7
    -5 -1 7
    -5 -1 6
    -5 -1 6
    -5 -1 6
    -5 -1 6
    -5 -1 6
    -5 -1 5
    -5 -1 5
    -5 -1 5
    5 1 -5
    5 1 -4
    -5 -1 4
    5 1 -4
    5 1 -3
    -5 -1 3
    5 1 -3
    -5 -1 3
    5 1 -2
    -5 -1 2
    -5 -1 2
    5 1 -1
    -5 -1 1
    -5 -1 0
    5 1 0
    -5 -1 0
    -5 -1 -1
    5 1 1
    -5 -1 -1
    -5 -1 -2
    -5 -1 -2
    5 1 2
    -5 -1 -3
    -5 -1 -3
    5 1 3
    -5 -1 -4
    -5 -1 -4
    -5 -1 -4
    5 1 4
    -5 -1 -5
    -5 -1 -5
    5 1 5
    5 1 5
    5 1 6
    -5 -1 -6
    5 1 7
    -5 -1 -7
    5 1 7
    5 1 8
    5 1 8
    5 1 8
    5 1 9
    5 1 9
    5 1 9
    5 1 10
    -5 -2 12
    -5 -2 11
    -5 -2 11
    -5 -2 11
    -5 -2 11
    -5 -2 11
    -5 -2 11
    -5 -2 10
    -5 -2 10
    -5 -2 10
    -5 -2 10
    -5 -2 10
    -5 -2 9
    -5 -2 9
    -5 -2 9
    -5 -2 9
    -5 -2 9
    -5 -2 9
    -5 -2 8
    -5 -2 8
    -5 -2 8
    -5 -2 8
    -5 -2 8
    -5 -2 8
    -5 -2 8
    -5 -2 7
    -5 -2 7
    -5 -2 7
    -5 -2 7
    -5 -2 7
    -5 -2 7
    -5 -2 6
    -5 -2 6
    -5 -2 6
    5 2 -6
    5 2 -5
    -5 -2 5
    5 2 -5
    -5 -2 5
    -5 -2 5
    -5 -2 4
    5 2 -4
    5 2 -4
    -5 -2 3
    -5 -2 3
    5 2 -3
    5 2 -3
    5 2 -2
    -5 -2 2
    5 2 -2
    5 2 -1
    -5 -2 1
    5 2 0
    -5 -2 0
    -5 -2 -1
    5 2 1
    -5 -2 -2
    5 2 2
    -5 -2 -3
    5 2 3
    5 2 4
    -5 -2 -4
    5 2 4
    5 2 5
    -5 -2 -5
    5 2 6
    5 2 6
    5 2 7
    5 2 8
    5 2 8
    5 2 8
    5 2 9
    5 2 9
    -5 -3 12
    -5 -3 12
    -5 -3 11
    -5 -3 11
    -5 -3 11
    -5 -3 11
    -5 -3 11
    -5 -3 10
    -5 -3 10
    -5 -3 10
    -5 -3 10
    -5 -3 9
    -5 -3 9
    -5 -3 9
    -5 -3 9
    -5 -3 9
    -5 -3 9
    -5 -3 8
    -5 -3 8
    -5 -3 8
    -5 -3 8
    -5 -3 8
    -5 -3 8
    5 3 -7
    -5 -3 7
    5 3 -6
    -5 -3 6
    5 3 -6
    5 3 -5
    -5 -3 5
    5 3 -5
    5 3 -4
    -5 -3 4
    -5 -3 4
    5 3 -4
    -5 -3 3
    5 3 -3
    5 3 -3
    -5 -3 2
    5 3 -2
    5 3 -2
    5 3 -1
    -5 -3 1
    -5 -3 0
    5 3 0
    -5 -3 -1
    5 3 1
    5 3 2
    -5 -3 -2
    5 3 3
    5 3 3
    -5 -3 -3
    -5 -3 -4
    5 3 4
    5 3 5
    5 3 5
    5 3 6
    -5 -3 -6
    5 3 7
    5 3 8
    5 3 8
    -5 -4 13
    -5 -4 12
    -5 -4 12
    -5 -4 12
    -5 -4 12
    -5 -4 11
    -5 -4 11
    -5 -4 11
    -5 -4 11
    -5 -4 11
    -5 -4 10
    -5 -4 10
    -5 -4 9
    -5 -4 9
    -5 -4 8
    -5 -4 8
    -5 -4 8
    5 4 -7
    5 4 -7
    -5 -4 7
    5 4 -6
    -5 -4 6
    5 4 -6
    -5 -4 5
    -5 -4 5
    5 4 -5
    5 4 -5
    5 4 -4
    -5 -4 4
    5 4 -4
    -5 -4 4
    5 4 -3
    -5 -4 3
    -5 -4 3
    5 4 -3
    5 4 -2
    5 4 -2
    -5 -4 2
    -5 -4 1
    5 4 -1
    -5 -4 0
    5 4 0
    -5 -4 -1
    5 4 1
    5 4 1
    5 4 2
    -5 -4 -2
    -5 -4 -3
    5 4 4
    -5 -4 -5
    5 4 5
    5 4 6
    5 4 7
    5 4 7
    5 4 7
    -5 -5 13
    -5 -5 12
    -5 -5 12
    -5 -5 12
    -5 -5 12
    -5 -5 11
    -5 -5 11
    -5 -5 11
    -5 -5 10
    -5 -5 10
    -5 -5 9
    -5 -5 8
    5 5 -8
    5 5 -8
    -5 -5 7
    5 5 -7
    5 5 -7
    -5 -5 6
    5 5 -6
    5 5 -6
    5 5 -5
    5 5 -5
    -5 -5 5
    -5 -5 4
    5 5 -4
    5 5 -4
    -5 -5 4
    -5 -5 3
    5 5 -3
    5 5 -3
    -5 -5 3
    5 5 -2
    5 5 -2
    -5 -5 2
    -5 -5 1
    5 5 -1
    -5 -5 0
    5 5 0
    5 5 1
    -5 -5 -1
    -5 -5 -2
    5 5 3
    -5 -5 -3
    -5 -5 -4
    5 5 4
    5 5 4
    -5 -5 -5
    5 5 5
    5 5 6
    5 5 6
    -5 -6 13
    -5 -6 13
    -5 -6 12
    -5 -6 12
    -5 -6 12
    -5 -6 11
    -5 -6 11
    -5 -6 11
    -5 -6 10
    -5 -6 10
    -5 -6 10
    -5 -6 10
    -5 -6 9
    5 6 -9
    5 6 -8
    5 6 -7
    -5 -6 7
    5 6 -7
    5 6 -6
    -5 -6 6
    5 6 -6
    -5 -6 5
    5 6 -5
    5 6 -5
    -5 -6 4
    5 6 -4
    5 6 -4
    -5 -6 3
    5 6 -3
    5 6 -3
    -5 -6 2
    5 6 -2
    5 6 -1
    -5 -6 1
    -5 -6 0
    5 6 1
    -5 -6 -2
    5 6 2
    -5 -6 -3
    5 6 3
    5 6 4
    -5 -6 -4
    5 6 5
    -5 -7 13
    -5 -7 12
    -5 -7 12
    -5 -7 11
    -5 -7 11
    -5 -7 10
    5 7 -10
    5 7 -9
    -5 -7 9
    5 7 -9
    -5 -7 8
    5 7 -8
    5 7 -7
    -5 -7 7
    5 7 -7
    5 7 -6
    -5 -7 6
    5 7 -5
    -5 -7 5
    -5 -7 5
    -5 -7 4
    5 7 -4
    -5 -7 3
    5 7 -2
    5 7 -1
    -5 -7 0
    5 7 0
    -5 -7 -1
    5 7 1
    5 7 2
    -5 -7 -2
    -5 -7 -3
    5 7 3
    -5 -8 12
    -5 -8 12
    -5 -8 11
    -5 -8 11
    5 8 -10
    -5 -8 10
    5 8 -10
    5 8 -9
    5 8 -9
    5 8 -8
    5 8 -8
    5 8 -7
    5 8 -7
    5 8 -6
    5 8 -6
    -5 -8 5
    5 8 -5
    5 8 -5
    -5 -8 4
    5 8 -4
    -5 -8 3
    5 8 -3
    -5 -8 2
    5 8 -2
    -5 -8 1
    5 8 -1
    -5 -8 0
    5 8 0
    -5 -8 -1
    5 8 1
    -5 -8 -2
    -5 -9 11
    -5 -9 11
    5 9 -10
    -5 -9 10
    5 9 -9
    5 9 -9
    5 9 -8
    5 9 -8
    5 9 -7
    5 9 -7
    5 9 -6
    5 9 -5
    -5 -9 4
    5 9 -4
    -5 -9 3
    5 9 -3
    5 9 -3
    5 9 -2
    -5 -9 2
    -5 -9 1
    -5 -9 0
    5 10 -8
    5 10 -8
    5 10 -7
    5 10 -6
    5 10 -5
    -6 12 -2
    6 -12 2
    6 -12 3
    6 -12 4
    6 -12 5
    6 -12 5
    6 -12 6
    6 -12 6
    6 -12 7
    6 -12 7
    6 -12 8
    -6 12 -8
    -6 12 -9
    -6 11 1
    -6 11 1
    -6 11 1
    6 -11 0
    -6 11 0
    6 -11 1
    6 -11 2
    6 -11 3
    6 -11 3
    6 -11 4
    6 -11 4
    -6 11 -5
    6 -11 5
    6 -11 5
    -6 11 -6
    6 -11 6
    6 -11 6
    -6 11 -7
    6 -11 7
    6 -11 7
    -6 11 -8
    6 -11 8
    6 -11 9
    6 -11 10
    -6 10 3
    -6 10 3
    -6 10 3
    -6 10 2
    -6 10 2
    -6 10 1
    6 -10 0
    6 -10 1
    6 -10 2
    6 -10 2
    6 -10 2
    -6 10 -3
    6 -10 3
    -6 10 -4
    6 -10 4
    -6 10 -5
    6 -10 5
    -6 10 -6
    -6 10 -6
    6 -10 6
    6 -10 6
    -6 10 -7
    -6 10 -7
    6 -10 7
    6 -10 7
    -6 10 -8
    -6 10 -8
    6 -10 8
    -6 10 -9
    6 -10 9
    6 -10 10
    6 -10 11
    -6 9 5
    -6 9 5
    -6 9 5
    -6 9 4
    -6 9 4
    -6 9 4
    -6 9 3
    -6 9 2
    6 -9 -1
    6 -9 -1
    6 -9 0
    6 -9 1
    6 -9 1
    6 -9 2
    6 -9 2
    6 -9 3
    6 -9 3
    -6 9 -4
    6 -9 4
    -6 9 -5
    6 -9 5
    -6 9 -6
    -6 9 -6
    6 -9 6
    6 -9 7
    -6 9 -7
    -6 9 -8
    -6 9 -8
    6 -9 9
    -6 9 -9
    6 -9 10
    -6 9 -10
    6 -9 11
    -6 8 6
    -6 8 6
    -6 8 6
    -6 8 5
    -6 8 5
    -6 8 5
    -6 8 5
    -6 8 4
    -6 8 4
    -6 8 4
    -6 8 3
    -6 8 3
    -6 8 3
    -6 8 2
    6 -8 -1
    6 -8 0
    6 -8 0
    6 -8 1
    6 -8 1
    -6 8 -2
    6 -8 2
    6 -8 2
    -6 8 -2
    -6 8 -3
    6 -8 3
    -6 8 -3
    6 -8 3
    -6 8 -4
    6 -8 4
    -6 8 -4
    6 -8 4
    -6 8 -5
    6 -8 5
    -6 8 -5
    6 -8 5
    6 -8 6
    -6 8 -6
    6 -8 6
    -6 8 -7
    6 -8 7
    -6 8 -7
    -6 8 -9
    6 -8 10
    -6 8 -10
    6 -8 11
    -6 8 -11
    -6 7 7
    -6 7 7
    -6 7 6
    -6 7 6
    -6 7 6
    -6 7 6
    -6 7 5
    -6 7 5
    -6 7 5
    -6 7 5
    -6 7 5
    -6 7 4
    -6 7 4
    -6 7 3
    6 -7 -2
    6 -7 -2
    6 -7 -1
    6 -7 0
    -6 7 -1
    6 -7 1
    -6 7 -1
    6 -7 1
    -6 7 -2
    -6 7 -2
    6 -7 2
    6 -7 2
    -6 7 -3
    6 -7 3
    -6 7 -3
    6 -7 3
    -6 7 -4
    6 -7 4
    -6 7 -4
    6 -7 4
    -6 7 -5
    6 -7 5
    6 -7 5
    -6 7 -5
    -6 7 -6
    6 -7 6
    6 -7 6
    -6 7 -6
    -6 7 -7
    6 -7 7
    6 -7 7
    -6 7 -8
    -6 7 -9
    6 -7 9
    -6 7 -10
    6 -7 10
    6 -7 10
    -6 7 -11
    6 -7 11
    -6 7 -11
    -6 6 8
    -6 6 7
    -6 6 7
    -6 6 7
    -6 6 7
    -6 6 6
    -6 6 6
    -6 6 6
    -6 6 6
    -6 6 6
    -6 6 5
    -6 6 5
    -6 6 4
    -6 6 4
    -6 6 4
    -6 6 4
    -6 6 4
    -6 6 3
    -6 6 2
    6 -6 -2
    6 -6 -1
    6 -6 -1
    -6 6 1
    6 -6 0
    -6 6 0
    6 -6 0
    -6 6 -1
    6 -6 1
    -6 6 -1
    6 -6 1
    -6 6 -2
    6 -6 2
    -6 6 -2
    6 -6 2
    -6 6 -3
    6 -6 3
    -6 6 -3
    6 -6 3
    6 -6 4
    6 -6 4
    -6 6 -4
    6 -6 5
    -6 6 -5
    6 -6 5
    6 -6 6
    -6 6 -6
    6 -6 6
    6 -6 7
    -6 6 -8
    6 -6 9
    -6 6 -9
    -6 6 -10
    6 -6 10
    6 -6 10
    -6 6 -11
    6 -6 11
    -6 6 -11
    6 -6 12
    -6 5 8
    -6 5 8
    -6 5 8
    -6 5 7
    -6 5 7
    -6 5 7
    -6 5 7
    -6 5 7
    -6 5 7
    -6 5 6
    -6 5 6
    -6 5 6
    -6 5 6
    -6 5 6
    -6 5 5
    -6 5 5
    -6 5 5
    -6 5 5
    -6 5 5
    -6 5 5
    -6 5 5
    -6 5 5
    -6 5 4
    -6 5 4
    -6 5 4
    -6 5 4
    -6 5 3
    -6 5 3
    -6 5 3
    6 -5 -2
    6 -5 -2
    6 -5 -1
    6 -5 -1
    6 -5 0
    -6 5 0
    6 -5 0
    6 -5 1
    6 -5 1
    -6 5 -1
    -6 5 -2
    6 -5 2
    6 -5 2
    6 -5 3
    6 -5 3
    -6 5 -3
    6 -5 4
    -6 5 -4
    6 -5 4
    -6 5 -4
    6 -5 5
    6 -5 5
    -6 5 -5
    6 -5 6
    6 -5 6
    6 -5 6
    6 -5 7
    6 -5 7
    6 -5 8
    6 -5 9
    -6 5 -9
    6 -5 9
    -6 5 -10
    -6 5 -10
    -6 5 -11
    6 -5 11
    6 -5 12
    -6 4 9
    -6 4 8
    -6 4 8
    -6 4 8
    -6 4 8
    -6 4 8
    -6 4 8
    -6 4 7
    -6 4 7
    -6 4 7
    -6 4 6
    -6 4 6
    -6 4 6
    -6 4 6
    -6 4 6
    -6 4 6
    -6 4 6
    -6 4 5
    -6 4 5
    -6 4 5
    -6 4 5
    -6 4 5
    -6 4 4
    -6 4 4
    -6 4 4
    -6 4 4
    -6 4 3
    6 -4 -3
    6 -4 -3
    6 -4 -2
    6 -4 -2
    -6 4 2
    -6 4 1
    6 -4 -1
    6 -4 0
    6 -4 0
    -6 4 0
    -6 4 -1
    6 -4 1
    6 -4 1
    6 -4 2
    -6 4 -2
    6 -4 2
    6 -4 3
    -6 4 -3
    6 -4 3
    -6 4 -4
    6 -4 4
    6 -4 4
    -6 4 -5
    6 -4 5
    6 -4 5
    6 -4 6
    -6 4 -6
    6 -4 6
    -6 4 -7
    6 -4 7
    6 -4 7
    6 -4 8
    6 -4 9
    -6 4 -9
    -6 4 -10
    6 -4 10
    -6 4 -10
    6 -4 11
    -6 3 9
    -6 3 9
    -6 3 9
    -6 3 8
    -6 3 8
    -6 3 8
    -6 3 8
    -6 3 7
    -6 3 7
    -6 3 7
    -6 3 7
    -6 3 7
    -6 3 7
    -6 3 7
    -6 3 7
    -6 3 6
    -6 3 6
    -6 3 6
    -6 3 6
    -6 3 6
    -6 3 6
    -6 3 5
    -6 3 5
    -6 3 5
    -6 3 5
    -6 3 4
    -6 3 4
    -6 3 3
    6 -3 -3
    -6 3 3
    -6 3 2
    -6 3 2
    6 -3 -2
    -6 3 1
    -6 3 1
    -6 3 1
    6 -3 -1
    -6 3 1
    6 -3 0
    -6 3 0
    -6 3 0
    6 -3 1
    -6 3 -1
    -6 3 -1
    6 -3 2
    -6 3 -2
    -6 3 -3
    6 -3 3
    6 -3 4
    6 -3 4
    -6 3 -4
    6 -3 5
    -6 3 -5
    6 -3 5
    -6 3 -6
    6 -3 6
    -6 3 -7
    -6 3 -7
    6 -3 8
    6 -3 9
    -6 3 -9
    6 -3 9
    6 -3 10
    6 -3 10
    6 -3 11
    6 -3 11
    -6 2 9
    -6 2 9
    -6 2 9
    -6 2 9
    -6 2 9
    -6 2 9
    -6 2 8
    -6 2 8
    -6 2 8
    -6 2 8
    -6 2 8
    -6 2 7
    -6 2 7
    -6 2 7
    -6 2 7
    -6 2 7
    -6 2 7
    -6 2 7
    -6 2 7
    -6 2 7
    -6 2 6
    -6 2 6
    -6 2 6
    -6 2 6
    -6 2 6
    -6 2 6
    -6 2 6
    -6 2 5
    -6 2 5
    -6 2 5
    -6 2 5
    -6 2 4
    -6 2 4
    6 -2 -4
    6 -2 -3
    -6 2 3
    -6 2 3
    6 -2 -2
    -6 2 2
    -6 2 2
    -6 2 2
    -6 2 1
    -6 2 1
    6 -2 -1
    -6 2 0
    6 -2 0
    -6 2 0
    -6 2 -1
    6 -2 1
    -6 2 -1
    -6 2 -2
    6 -2 2
    -6 2 -2
    -6 2 -3
    -6 2 -3
    6 -2 3
    6 -2 4
    -6 2 -4
    6 -2 4
    -6 2 -4
    6 -2 5
    -6 2 -5
    -6 2 -5
    -6 2 -5
    6 -2 5
    -6 2 -6
    -6 2 -6
    -6 2 -7
    -6 2 -7
    -6 2 -8
    6 -2 8
    -6 2 -9
    6 -2 9
    6 -2 9
    6 -2 10
    6 -2 10
    -6 1 10
    -6 1 10
    -6 1 10
    -6 1 9
    -6 1 9
    -6 1 8
    -6 1 8
    -6 1 8
    -6 1 8
    -6 1 8
    -6 1 8
    -6 1 8
    -6 1 8
    -6 1 8
    -6 1 7
    -6 1 7
    -6 1 7
    -6 1 7
    -6 1 7
    -6 1 7
    -6 1 7
    -6 1 7
    -6 1 7
    -6 1 7
    -6 1 6
    -6 1 6
    -6 1 6
    -6 1 6
    -6 1 6
    -6 1 5
    -6 1 5
    -6 1 5
    6 -1 -5
    -6 1 5
    6 -1 -4
    6 -1 -4
    -6 1 4
    -6 1 4
    -6 1 4
    -6 1 4
    -6 1 4
    6 -1 -3
    -6 1 3
    -6 1 3
    -6 1 2
    -6 1 2
    6 -1 -2
    6 -1 -1
    -6 1 1
    -6 1 1
    6 -1 0
    -6 1 0
    -6 1 0
    6 -1 1
    -6 1 -1
    -6 1 -1
    6 -1 2
    -6 1 -2
    -6 1 -3
    -6 1 -3
    6 -1 3
    -6 1 -4
    -6 1 -4
    6 -1 4
    6 -1 4
    6 -1 4
    -6 1 -5
    -6 1 -5
    -6 1 -6
    -6 1 -6
    -6 1 -6
    6 -1 6
    6 -1 7
    6 -1 8
    -6 1 -8
    6 -1 9
    6 -1 9
    6 -1 10
    6 -1 10
    -6 0 11
    -6 0 10
    -6 0 10
    -6 0 10
    -6 0 10
    -6 0 10
    -6 0 9
    -6 0 9
    -6 0 9
    -6 0 9
    -6 0 8
    -6 0 8
    -6 0 8
    -6 0 8
    -6 0 8
    -6 0 8
    -6 0 8
    -6 0 8
    -6 0 7
    -6 0 7
    -6 0 7
    -6 0 7
    -6 0 7
    -6 0 7
    -6 0 7
    -6 0 6
    -6 0 6
    -6 0 5
    -6 0 5
    6 0 -5
    -6 0 5
    -6 0 5
    -6 0 4
    6 0 -4
    -6 0 4
    -6 0 4
    -6 0 4
    -6 0 3
    -6 0 3
    6 0 -3
    -6 0 2
    6 0 -2
    -6 0 1
    6 0 -1
    -6 0 0
    6 0 0
    -6 0 0
    -6 0 -1
    -6 0 -1
    6 0 1
    -6 0 -2
    6 0 2
    6 0 3
    -6 0 -3
    -6 0 -3
    6 0 4
    -6 0 -4
    6 0 4
    -6 0 -4
    -6 0 -5
    -6 0 -5
    6 0 5
    6 0 5
    6 0 6
    -6 0 -6
    -6 0 -6
    -6 0 -7
    6 0 7
    6 0 8
    6 0 8
    6 0 9
    6 0 9
    -6 -1 11
    -6 -1 11
    -6 -1 11
    -6 -1 10
    -6 -1 10
    -6 -1 10
    -6 -1 10
    -6 -1 10
    -6 -1 9
    -6 -1 9
    -6 -1 9
    -6 -1 8
    -6 -1 8
    -6 -1 8
    -6 -1 8
    -6 -1 8
    -6 -1 8
    -6 -1 8
    -6 -1 7
    -6 -1 7
    -6 -1 7
    -6 -1 7
    -6 -1 7
    -6 -1 7
    -6 -1 7
    -6 -1 6
    -6 -1 6
    -6 -1 6
    -6 -1 6
    6 1 -5
    -6 -1 5
    -6 -1 5
    -6 -1 5
    -6 -1 5
    6 1 -4
    -6 -1 4
    6 1 -3
    -6 -1 3
    -6 -1 3
    -6 -1 2
    6 1 -2
    -6 -1 1
    6 1 -1
    -6 -1 0
    -6 -1 0
    6 1 0
    -6 -1 -1
    -6 -1 -1
    6 1 1
    6 1 2
    -6 -1 -2
    -6 -1 -3
    6 1 4
    -6 -1 -4
    -6 -1 -5
    6 1 6
    -6 -1 -6
    6 1 6
    -6 -1 -7
    6 1 7
    6 1 7
    6 1 8
    6 1 8
    6 1 9
    -6 -2 12
    -6 -2 12
    -6 -2 11
    -6 -2 11
    -6 -2 11
    -6 -2 10
    -6 -2 10
    -6 -2 10
    -6 -2 10
    -6 -2 10
    -6 -2 10
    -6 -2 9
    -6 -2 9
    -6 -2 9
    -6 -2 9
    -6 -2 8
    -6 -2 8
    -6 -2 8
    -6 -2 8
    -6 -2 8
    -6 -2 8
    -6 -2 7
    -6 -2 7
    -6 -2 7
    6 2 -6
    -6 -2 6
    -6 -2 6
    -6 -2 5
    -6 -2 5
    6 2 -5
    6 2 -4
    -6 -2 4
    -6 -2 4
    6 2 -3
    -6 -2 3
    -6 -2 3
    6 2 -2
    -6 -2 2
    -6 -2 2
    -6 -2 1
    6 2 -1
    -6 -2 0
    6 2 0
    -6 -2 -1
    6 2 1
    6 2 2
    -6 -2 -3
    6 2 3
    -6 -2 -4
    6 2 5
    -6 -2 -5
    6 2 5
    6 2 6
    6 2 6
    -6 -2 -6
    6 2 7
    6 2 8
    6 2 8
    -6 -3 12
    -6 -3 12
    -6 -3 11
    -6 -3 11
    -6 -3 11
    -6 -3 11
    -6 -3 10
    -6 -3 10
    -6 -3 10
    -6 -3 10
    -6 -3 10
    -6 -3 9
    -6 -3 9
    -6 -3 9
    -6 -3 8
    -6 -3 8
    -6 -3 8
    -6 -3 8
    -6 -3 8
    6 3 -7
    -6 -3 7
    6 3 -6
    6 3 -6
    -6 -3 6
    -6 -3 6
    6 3 -5
    6 3 -5
    -6 -3 5
    -6 -3 4
    -6 -3 4
    6 3 -4
    6 3 -4
    6 3 -3
    -6 -3 3
    -6 -3 3
    6 3 -2
    -6 -3 2
    -6 -3 1
    6 3 -1
    -6 -3 0
    6 3 0
    -6 -3 -1
    6 3 1
    6 3 2
    -6 -3 -2
    6 3 2
    -6 -3 -3
    6 3 3
    -6 -3 -4
    6 3 4
    6 3 4
    -6 -3 -5
    6 3 5
    6 3 5
    -6 -3 -6
    -6 -3 -6
    6 3 6
    6 3 7
    6 3 7
    -6 -4 12
    -6 -4 12
    -6 -4 12
    -6 -4 11
    -6 -4 11
    -6 -4 11
    -6 -4 11
    -6 -4 10
    -6 -4 10
    -6 -4 10
    -6 -4 9
    -6 -4 9
    -6 -4 8
    -6 -4 7
    6 4 -7
    6 4 -7
    6 4 -6
    6 4 -6
    -6 -4 6
    6 4 -5
    -6 -4 5
    6 4 -5
    6 4 -4
    -6 -4 4
    6 4 -4
    -6 -4 4
    6 4 -3
    -6 -4 3
    -6 -4 3
    6 4 -2
    -6 -4 2
    -6 -4 1
    6 4 -1
    -6 -4 0
    6 4 0
    -6 -4 -1
    6 4 1
    6 4 2
    -6 -4 -2
    6 4 2
    -6 -4 -3
    6 4 3
    -6 -4 -4
    6 4 4
    -6 -4 -5
    6 4 5
    6 4 6
    6 4 6
    -6 -5 12
    -6 -5 12
    -6 -5 12
    -6 -5 11
    -6 -5 11
    -6 -5 11
    -6 -5 10
    -6 -5 10
    -6 -5 10
    -6 -5 9
    -6 -5 9
    -6 -5 9
    6 5 -8
    -6 -5 8
    6 5 -7
    6 5 -6
    6 5 -6
    6 5 -5
    6 5 -5
    -6 -5 5
    -6 -5 5
    6 5 -4
    -6 -5 4
    6 5 -3
    -6 -5 3
    -6 -5 3
    6 5 -2
    -6 -5 2
    -6 -5 2
    -6 -5 1
    -6 -5 0
    6 5 0
    6 5 1
    -6 -5 -2
    6 5 2
    -6 -5 -2
    6 5 3
    -6 -5 -3
    6 5 4
    -6 -5 -4
    6 5 5
    -6 -6 12
    -6 -6 12
    -6 -6 11
    -6 -6 11
    -6 -6 10
    -6 -6 10
    -6 -6 10
    -6 -6 9
    -6 -6 9
    6 6 -8
    -6 -6 8
    6 6 -8
    -6 -6 7
    6 6 -7
    6 6 -6
    -6 -6 6
    6 6 -6
    -6 -6 5
    -6 -6 5
    6 6 -5
    -6 -6 4
    -6 -6 3
    6 6 -2
    6 6 -1
    -6 -6 0
    6 6 0
    -6 -6 -1
    6 6 1
    -6 -6 -2
    6 6 2
    -6 -6 -3
    6 6 3
    -6 -7 12
    -6 -7 11
    -6 -7 11
    -6 -7 10
    -6 -7 10
    -6 -7 9
    -6 -7 9
    6 7 -9
    -6 -7 8
    6 7 -8
    -6 -7 7
    6 7 -7
    -6 -7 6
    6 7 -6
    -6 -7 5
    6 7 -5
    -6 -7 5
    6 7 -4
    -6 -7 4
    6 7 -3
    -6 -7 3
    6 7 -2
    -6 -7 2
    6 7 -1
    -6 -7 1
    -6 -7 0
    -6 -7 0
    6 7 0
    -6 -7 -1
    6 7 1
    -6 -7 -2
    -6 -8 11
    -6 -8 10
    -6 -8 10
    6 8 -9
    -6 -8 9
    6 8 -8
    6 8 -7
    6 8 -6
    6 8 -5
    6 8 -4
    -6 -8 4
    6 8 -3
    -6 -8 3
    -6 -8 3
    -6 -8 2
    -6 -8 2
    6 8 -2
    -6 -8 1
    6 8 -1
    -6 -8 0
    -6 -9 9
    6 9 -8
    6 9 -7
    6 9 -6
    6 9 -5
    6 9 -4
    7 -12 3
    7 -12 4
    7 -12 5
    7 -12 5
    7 -12 6
    7 -12 6
    7 -12 7
    7 -12 8
    -7 11 1
    -7 11 0
    7 -11 1
    7 -11 2
    7 -11 3
    7 -11 3
    7 -11 4
    7 -11 4
    7 -11 5
    7 -11 5
    7 -11 6
    7 -11 6
    7 -11 7
    7 -11 7
    7 -11 8
    7 -11 9
    7 -11 9
    -7 10 3
    -7 10 3
    -7 10 3
    -7 10 2
    -7 10 1
    7 -10 0
    7 -10 1
    7 -10 1
    7 -10 2
    7 -10 2
    7 -10 2
    7 -10 3
    7 -10 3
    7 -10 3
    7 -10 4
    7 -10 4
    7 -10 4
    7 -10 5
    7 -10 5
    7 -10 5
    7 -10 6
    -7 10 -6
    7 -10 6
    -7 10 -7
    7 -10 7
    7 -10 7
    -7 10 -8
    7 -10 8
    7 -10 9
    7 -10 9
    -7 10 -10
    -7 9 4
    -7 9 4
    -7 9 4
    -7 9 3
    -7 9 3
    -7 9 2
    -7 9 2
    7 -9 -1
    7 -9 -1
    -7 9 1
    7 -9 0
    7 -9 0
    7 -9 1
    7 -9 2
    7 -9 3
    7 -9 4
    7 -9 5
    7 -9 6
    7 -9 6
    7 -9 7
    -7 9 -7
    -7 9 -8
    7 -9 9
    7 -9 9
    -7 9 -9
    -7 9 -10
    7 -9 10
    -7 9 -10
    -7 8 6
    -7 8 6
    -7 8 5
    -7 8 5
    -7 8 5
    -7 8 5
    -7 8 4
    -7 8 4
    -7 8 4
    -7 8 3
    -7 8 3
    -7 8 3
    7 -8 -2
    -7 8 2
    -7 8 2
    7 -8 -1
    7 -8 0
    7 -8 1
    -7 8 -2
    7 -8 2
    7 -8 2
    -7 8 -3
    7 -8 3
    7 -8 3
    -7 8 -4
    7 -8 4
    -7 8 -5
    7 -8 5
    7 -8 6
    7 -8 7
    -7 8 -7
    7 -8 7
    -7 8 -8
    7 -8 9
    -7 8 -9
    -7 8 -10
    -7 8 -10
    -7 8 -11
    -7 7 7
    -7 7 7
    -7 7 6
    -7 7 6
    -7 7 6
    -7 7 6
    -7 7 6
    -7 7 5
    -7 7 5
    -7 7 5
    -7 7 5
    -7 7 4
    -7 7 4
    -7 7 3
    7 -7 -2
    7 -7 -1
    7 -7 0
    7 -7 0
    7 -7 1
    -7 7 -1
    7 -7 1
    7 -7 2
    -7 7 -2
    7 -7 2
    -7 7 -3
    7 -7 3
    7 -7 3
    7 -7 4
    -7 7 -4
    7 -7 4
    7 -7 5
    -7 7 -5
    7 -7 5
    -7 7 -6
    7 -7 6
    7 -7 7
    -7 7 -8
    -7 7 -9
    -7 7 -9
    7 -7 9
    -7 7 -10
    -7 7 -10
    -7 7 -11
    -7 6 7
    -7 6 7
    -7 6 7
    -7 6 7
    -7 6 6
    -7 6 6
    -7 6 6
    -7 6 6
    -7 6 6
    -7 6 6
    -7 6 5
    -7 6 5
    -7 6 5
    -7 6 4
    -7 6 4
    -7 6 3
    7 -6 -2
    -7 6 2
    7 -6 -2
    7 -6 -1
    7 -6 -1
    7 -6 0
    7 -6 0
    7 -6 1
    -7 6 -1
    7 -6 1
    7 -6 2
    7 -6 2
    -7 6 -2
    -7 6 -2
    -7 6 -3
    7 -6 3
    7 -6 3
    7 -6 4
    7 -6 4
    7 -6 5
    7 -6 5
    7 -6 6
    7 -6 7
    7 -6 8
    -7 6 -8
    7 -6 9
    -7 6 -9
    -7 6 -9
    7 -6 10
    -7 6 -10
    -7 6 -10
    -7 5 8
    -7 5 8
    -7 5 8
    -7 5 7
    -7 5 7
    -7 5 7
    -7 5 7
    -7 5 7
    -7 5 7
    -7 5 6
    -7 5 6
    -7 5 6
    -7 5 6
    -7 5 6
    -7 5 6
    -7 5 6
    -7 5 5
    -7 5 5
    -7 5 5
    -7 5 4
    -7 5 4
    -7 5 4
    -7 5 3
    -7 5 3
    7 -5 -2
    7 -5 -2
    7 -5 -1
    7 -5 -1
    7 -5 0
    7 -5 0
    7 -5 1
    -7 5 -1
    -7 5 -1
    7 -5 1
    7 -5 2
    -7 5 -2
    7 -5 2
    7 -5 3
    7 -5 3
    7 -5 4
    -7 5 -4
    7 -5 4
    7 -5 5
    -7 5 -5
    7 -5 5
    7 -5 6
    7 -5 6
    7 -5 7
    7 -5 8
    -7 5 -8
    -7 5 -9
    -7 5 -9
    7 -5 10
    -7 5 -10
    -7 5 -10
    -7 4 9
    -7 4 8
    -7 4 8
    -7 4 8
    -7 4 8
    -7 4 8
    -7 4 7
    -7 4 7
    -7 4 7
    -7 4 7
    -7 4 7
    -7 4 7
    -7 4 7
    -7 4 7
    -7 4 6
    -7 4 6
    -7 4 6
    -7 4 6
    -7 4 6
    -7 4 5
    -7 4 5
    -7 4 5
    -7 4 5
    -7 4 5
    -7 4 4
    -7 4 4
    -7 4 4
    -7 4 4
    -7 4 4
    7 -4 -3
    7 -4 -3
    7 -4 -2
    7 -4 -2
    7 -4 -1
    7 -4 -1
    -7 4 1
    7 -4 0
    -7 4 0
    7 -4 0
    -7 4 0
    7 -4 1
    -7 4 -1
    -7 4 -1
    7 -4 1
    -7 4 -1
    7 -4 2
    -7 4 -2
    7 -4 2
    -7 4 -2
    7 -4 3
    7 -4 3
    -7 4 -3
    -7 4 -3
    7 -4 4
    -7 4 -4
    -7 4 -4
    7 -4 5
    -7 4 -5
    -7 4 -5
    7 -4 5
    7 -4 6
    -7 4 -6
    7 -4 6
    -7 4 -6
    7 -4 7
    -7 4 -8
    7 -4 8
    -7 4 -9
    -7 4 -9
    7 -4 9
    -7 4 -10
    7 -4 10
    -7 3 9
    -7 3 9
    -7 3 8
    -7 3 8
    -7 3 8
    -7 3 8
    -7 3 8
    -7 3 8
    -7 3 8
    -7 3 7
    -7 3 7
    -7 3 7
    -7 3 7
    -7 3 6
    -7 3 6
    -7 3 6
    -7 3 6
    -7 3 6
    -7 3 6
    -7 3 6
    -7 3 5
    -7 3 5
    -7 3 5
    -7 3 5
    -7 3 4
    -7 3 4
    -7 3 4
    -7 3 3
    7 -3 -3
    -7 3 3
    -7 3 2
    7 -3 -2
    -7 3 2
    7 -3 -1
    -7 3 1
    -7 3 1
    -7 3 1
    -7 3 0
    -7 3 0
    -7 3 0
    7 -3 0
    -7 3 -1
    -7 3 -1
    7 -3 1
    -7 3 -2
    -7 3 -2
    7 -3 2
    -7 3 -3
    7 -3 3
    -7 3 -3
    7 -3 3
    -7 3 -4
    -7 3 -4
    7 -3 4
    7 -3 4
    7 -3 5
    -7 3 -5
    7 -3 5
    -7 3 -5
    -7 3 -6
    -7 3 -6
    7 -3 7
    -7 3 -7
    7 -3 8
    -7 3 -8
    7 -3 9
    -7 3 -9
    7 -3 10
    -7 2 10
    -7 2 9
    -7 2 9
    -7 2 9
    -7 2 9
    -7 2 9
    -7 2 8
    -7 2 8
    -7 2 8
    -7 2 8
    -7 2 8
    -7 2 8
    -7 2 8
    -7 2 7
    -7 2 7
    -7 2 7
    -7 2 7
    -7 2 7
    -7 2 6
    -7 2 6
    -7 2 6
    -7 2 6
    -7 2 6
    -7 2 6
    -7 2 5
    -7 2 5
    -7 2 5
    7 -2 -4
    -7 2 4
    -7 2 4
    -7 2 3
    7 -2 -3
    -7 2 2
    -7 2 2
    -7 2 2
    7 -2 -2
    7 -2 -1
    -7 2 1
    -7 2 1
    -7 2 0
    -7 2 0
    7 -2 0
    -7 2 -1
    -7 2 -1
    7 -2 1
    -7 2 -2
    -7 2 -2
    7 -2 2
    -7 2 -3
    -7 2 -3
    7 -2 3
    -7 2 -4
    7 -2 4
    7 -2 4
    -7 2 -4
    -7 2 -5
    7 -2 5
    -7 2 -5
    7 -2 6
    -7 2 -6
    7 -2 7
    -7 2 -7
    -7 2 -7
    -7 2 -8
    7 -2 8
    7 -2 9
    7 -2 9
    -7 1 10
    -7 1 10
    -7 1 9
    -7 1 9
    -7 1 9
    -7 1 9
    -7 1 9
    -7 1 9
    -7 1 8
    -7 1 8
    -7 1 7
    -7 1 7
    -7 1 7
    -7 1 7
    -7 1 7
    -7 1 6
    -7 1 5
    7 -1 -5
    -7 1 4
    -7 1 4
    7 -1 -4
    -7 1 3
    7 -1 -3
    -7 1 3
    -7 1 2
    7 -1 -2
    7 -1 -2
    -7 1 2
    -7 1 1
    7 -1 -1
    -7 1 0
    7 -1 0
    -7 1 0
    7 -1 0
    -7 1 -1
    -7 1 -1
    7 -1 1
    -7 1 -2
    -7 1 -2
    7 -1 2
    -7 1 -3
    -7 1 -3
    7 -1 3
    -7 1 -4
    7 -1 4
    -7 1 -4
    7 -1 4
    -7 1 -5
    -7 1 -5
    -7 1 -5
    -7 1 -6
    7 -1 6
    7 -1 7
    -7 1 -7
    7 -1 8
    -7 1 -8
    7 -1 9
    7 -1 9
    -7 0 11
    -7 0 10
    -7 0 10
    -7 0 10
    -7 0 10
    -7 0 9
    -7 0 9
    -7 0 9
    -7 0 9
    -7 0 9
    -7 0 8
    -7 0 8
    -7 0 8
    -7 0 8
    -7 0 7
    -7 0 7
    -7 0 7
    -7 0 7
    -7 0 7
    -7 0 6
    7 0 -5
    -7 0 5
    -7 0 5
    -7 0 4
    -7 0 4
    7 0 -4
    -7 0 3
    7 0 -3
    7 0 -2
    -7 0 2
    -7 0 2
    7 0 -1
    -7 0 1
    7 0 0
    -7 0 0
    7 0 1
    -7 0 -1
    -7 0 -2
    7 0 2
    -7 0 -2
    7 0 3
    -7 0 -3
    7 0 3
    -7 0 -3
    -7 0 -4
    7 0 4
    7 0 5
    -7 0 -6
    7 0 6
    -7 0 -7
    7 0 7
    7 0 8
    7 0 8
    -7 -1 11
    -7 -1 11
    -7 -1 11
    -7 -1 10
    -7 -1 10
    -7 -1 10
    -7 -1 10
    -7 -1 10
    -7 -1 9
    -7 -1 9
    -7 -1 9
    -7 -1 9
    -7 -1 9
    -7 -1 8
    -7 -1 8
    -7 -1 8
    -7 -1 7
    -7 -1 7
    -7 -1 7
    -7 -1 6
    -7 -1 6
    -7 -1 5
    7 1 -5
    -7 -1 5
    -7 -1 4
    7 1 -4
    -7 -1 4
    -7 -1 3
    7 1 -3
    -7 -1 3
    -7 -1 2
    7 1 -2
    -7 -1 1
    7 1 -1
    -7 -1 0
    7 1 0
    7 1 1
    -7 -1 -1
    -7 -1 -2
    7 1 2
    -7 -1 -3
    7 1 3
    7 1 4
    7 1 4
    7 1 5
    7 1 5
    -7 -1 -5
    -7 -1 -6
    7 1 6
    -7 -1 -7
    7 1 7
    -7 -2 11
    -7 -2 11
    -7 -2 10
    -7 -2 10
    -7 -2 10
    -7 -2 10
    -7 -2 10
    -7 -2 10
    -7 -2 9
    -7 -2 9
    -7 -2 9
    -7 -2 9
    -7 -2 9
    -7 -2 8
    -7 -2 8
    -7 -2 8
    -7 -2 7
    -7 -2 7
    7 2 -6
    -7 -2 6
    -7 -2 6
    -7 -2 6
    -7 -2 5
    7 2 -5
    -7 -2 5
    -7 -2 4
    7 2 -4
    -7 -2 3
    -7 -2 3
    7 2 -3
    7 2 -2
    -7 -2 2
    -7 -2 1
    7 2 -1
    -7 -2 0
    7 2 0
    -7 -2 -1
    7 2 1
    -7 -2 -2
    7 2 3
    7 2 3
    7 2 4
    7 2 4
    -7 -2 -4
    7 2 5
    -7 -2 -5
    7 2 5
    -7 -2 -6
    7 2 6
    7 2 7
    -7 -3 12
    -7 -3 11
    -7 -3 11
    -7 -3 11
    -7 -3 10
    -7 -3 10
    -7 -3 10
    -7 -3 10
    -7 -3 9
    -7 -3 9
    -7 -3 9
    -7 -3 9
    -7 -3 8
    -7 -3 8
    -7 -3 8
    -7 -3 7
    7 3 -6
    -7 -3 6
    -7 -3 6
    -7 -3 5
    7 3 -5
    -7 -3 5
    7 3 -4
    -7 -3 4
    7 3 -3
    -7 -3 3
    -7 -3 3
    7 3 -2
    -7 -3 2
    -7 -3 2
    -7 -3 1
    7 3 -1
    -7 -3 0
    7 3 0
    -7 -3 -1
    7 3 2
    7 3 2
    7 3 2
    -7 -3 -3
    7 3 3
    7 3 3
    -7 -3 -4
    7 3 4
    7 3 4
    7 3 5
    -7 -3 -5
    -7 -3 -5
    7 3 6
    7 3 6
    -7 -4 12
    -7 -4 11
    -7 -4 11
    -7 -4 11
    -7 -4 10
    -7 -4 10
    -7 -4 10
    -7 -4 9
    -7 -4 9
    -7 -4 9
    -7 -4 8
    -7 -4 8
    -7 -4 8
    -7 -4 7
    -7 -4 7
    7 4 -7
    -7 -4 6
    -7 -4 5
    -7 -4 4
    7 4 -4
    -7 -4 3
    -7 -4 3
    7 4 -3
    -7 -4 2
    -7 -4 2
    -7 -4 1
    7 4 0
    -7 -4 -1
    7 4 1
    -7 -4 -2
    7 4 2
    -7 -4 -3
    7 4 3
    -7 -4 -4
    7 4 4
    -7 -5 11
    -7 -5 11
    -7 -5 11
    -7 -5 10
    -7 -5 10
    -7 -5 10
    -7 -5 9
    -7 -5 9
    -7 -5 8
    -7 -5 8
    7 5 -8
    -7 -5 8
    7 5 -7
    -7 -5 7
    7 5 -6
    -7 -5 6
    7 5 -5
    -7 -5 5
    7 5 -4
    7 5 -3
    7 5 -2
    -7 -5 2
    -7 -5 1
    -7 -5 1
    -7 -5 0
    7 5 0
    7 5 1
    -7 -5 -1
    7 5 2
    -7 -5 -2
    7 5 3
    -7 -5 -3
    -7 -6 11
    -7 -6 11
    -7 -6 10
    -7 -6 10
    -7 -6 9
    -7 -6 9
    -7 -6 9
    -7 -6 8
    -7 -6 8
    7 6 -8
    -7 -6 8
    7 6 -7
    -7 -6 7
    7 6 -6
    -7 -6 6
    7 6 -5
    -7 -6 5
    7 6 -4
    -7 -6 3
    7 6 -3
    7 6 -2
    -7 -6 2
    -7 -6 1
    7 6 -1
    7 6 0
    -7 -6 0
    7 6 1
    -7 -6 -1
    -7 -6 -2
    -7 -7 10
    -7 -7 9
    -7 -7 9
    7 7 -8
    -7 -7 8
    -7 -7 8
    -7 -7 8
    7 7 -7
    -7 -7 7
    7 7 -6
    -7 -7 6
    7 7 -5
    -7 -7 5
    7 7 -4
    -7 -7 4
    7 7 -3
    -7 -7 3
    -7 -7 2
    7 7 -2
    7 7 -1
    -7 -7 1
    -7 -7 0
    7 8 -7
    7 8 -6
    7 8 -5
    7 8 -4
    -8 11 -1
    8 -11 2
    8 -11 3
    8 -11 3
    8 -11 4
    8 -11 4
    8 -11 5
    8 -11 5
    8 -11 6
    8 -11 6
    8 -11 7
    -8 10 2
    -8 10 2
    -8 10 2
    -8 10 1
    -8 10 0
    8 -10 0
    8 -10 1
    8 -10 1
    8 -10 2
    8 -10 2
    8 -10 3
    8 -10 3
    8 -10 3
    8 -10 4
    8 -10 4
    8 -10 4
    8 -10 5
    8 -10 5
    8 -10 5
    8 -10 6
    8 -10 6
    8 -10 7
    8 -10 8
    -8 9 4
    -8 9 4
    -8 9 3
    -8 9 3
    -8 9 3
    -8 9 2
    -8 9 2
    -8 9 2
    -8 9 1
    8 -9 -1
    8 -9 -1
    -8 9 1
    -8 9 1
    8 -9 0
    8 -9 0
    8 -9 1
    8 -9 1
    8 -9 2
    8 -9 2
    8 -9 3
    8 -9 3
    8 -9 4
    8 -9 4
    -8 9 -4
    8 -9 5
    8 -9 5
    -8 9 -5
    8 -9 6
    -8 9 -6
    8 -9 6
    -8 9 -7
    -8 9 -8
    -8 9 -8
    -8 9 -9
    -8 9 -9
    -8 8 5
    -8 8 5
    -8 8 5
    -8 8 5
    -8 8 4
    -8 8 4
    -8 8 4
    -8 8 4
    -8 8 4
    -8 8 3
    -8 8 3
    -8 8 3
    -8 8 2
    -8 8 2
    -8 8 2
    8 -8 -2
    8 -8 -1
    8 -8 -1
    8 -8 0
    8 -8 0
    8 -8 0
    8 -8 1
    8 -8 2
    -8 8 -3
    8 -8 3
    -8 8 -4
    8 -8 4
    8 -8 4
    -8 8 -5
    8 -8 5
    8 -8 5
    -8 8 -6
    -8 8 -6
    8 -8 6
    8 -8 6
    -8 8 -7
    -8 8 -7
    -8 8 -8
    -8 8 -8
    -8 8 -9
    -8 8 -9
    -8 7 6
    -8 7 6
    -8 7 6
    -8 7 6
    -8 7 5
    -8 7 5
    -8 7 5
    -8 7 5
    -8 7 5
    -8 7 4
    -8 7 4
    -8 7 4
    -8 7 3
    8 -7 -3
    -8 7 3
    8 -7 -2
    8 -7 -2
    8 -7 -1
    8 -7 0
    8 -7 0
    8 -7 1
    8 -7 2
    -8 7 -2
    -8 7 -3
    8 -7 3
    8 -7 4
    8 -7 4
    8 -7 5
    -8 7 -5
    8 -7 6
    -8 7 -6
    -8 7 -6
    8 -7 7
    -8 7 -7
    -8 7 -7
    -8 7 -8
    -8 7 -8
    -8 7 -9
    -8 7 -9
    -8 7 -10
    -8 6 7
    -8 6 7
    -8 6 6
    -8 6 6
    -8 6 6
    -8 6 6
    -8 6 6
    -8 6 6
    -8 6 5
    -8 6 5
    -8 6 5
    -8 6 5
    -8 6 5
    -8 6 4
    -8 6 4
    -8 6 4
    -8 6 3
    -8 6 3
    8 -6 -2
    8 -6 -1
    8 -6 0
    8 -6 0
    8 -6 1
    8 -6 1
    8 -6 2
    -8 6 -2
    8 -6 2
    -8 6 -3
    8 -6 3
    -8 6 -3
    8 -6 3
    -8 6 -4
    -8 6 -4
    8 -6 4
    8 -6 5
    -8 6 -6
    8 -6 6
    -8 6 -6
    -8 6 -7
    -8 6 -7
    -8 6 -8
    -8 6 -8
    -8 6 -9
    8 -6 9
    -8 6 -9
    -8 5 8
    -8 5 7
    -8 5 7
    -8 5 7
    -8 5 7
    -8 5 7
    -8 5 6
    -8 5 6
    -8 5 6
    -8 5 6
    -8 5 6
    -8 5 6
    -8 5 6
    -8 5 5
    -8 5 5
    -8 5 5
    -8 5 5
    -8 5 5
    -8 5 4
    -8 5 4
    -8 5 3
    8 -5 -2
    8 -5 -2
    8 -5 -1
    8 -5 -1
    8 -5 0
    8 -5 0
    8 -5 1
    8 -5 1
    -8 5 -1
    -8 5 -1
    -8 5 -2
    8 -5 2
    8 -5 2
    8 -5 3
    8 -5 3
    -8 5 -3
    -8 5 -4
    8 -5 4
    8 -5 5
    8 -5 5
    8 -5 6
    -8 5 -6
    8 -5 7
    -8 5 -7
    -8 5 -8
    -8 5 -8
    -8 5 -9
    -8 5 -9
    8 -5 9
    -8 4 8
    -8 4 8
    -8 4 8
    -8 4 7
    -8 4 7
    -8 4 7
    -8 4 7
    -8 4 7
    -8 4 7
    -8 4 6
    -8 4 6
    -8 4 6
    -8 4 6
    -8 4 6
    -8 4 6
    -8 4 6
    -8 4 5
    -8 4 5
    -8 4 4
    -8 4 4
    8 -4 -3
    -8 4 3
    8 -4 -3
    8 -4 -2
    8 -4 -2
    8 -4 -1
    8 -4 -1
    -8 4 1
    8 -4 0
    -8 4 0
    8 -4 1
    -8 4 -1
    -8 4 -1
    8 -4 1
    -8 4 -1
    8 -4 2
    -8 4 -2
    8 -4 2
    -8 4 -2
    8 -4 3
    -8 4 -3
    8 -4 3
    -8 4 -3
    8 -4 4
    -8 4 -4
    -8 4 -4
    8 -4 4
    -8 4 -5
    8 -4 5
    -8 4 -6
    -8 4 -6
    8 -4 6
    -8 4 -7
    8 -4 7
    -8 4 -8
    8 -4 8
    8 -4 9
    -8 4 -9
    -8 3 9
    -8 3 9
    -8 3 8
    -8 3 8
    -8 3 8
    -8 3 8
    -8 3 8
    -8 3 7
    -8 3 7
    -8 3 7
    -8 3 7
    -8 3 7
    -8 3 6
    -8 3 6
    -8 3 6
    -8 3 6
    -8 3 5
    -8 3 5
    8 -3 -4
    8 -3 -3
    8 -3 -2
    -8 3 2
    8 -3 -1
    -8 3 1
    8 -3 0
    -8 3 0
    -8 3 0
    8 -3 1
    -8 3 -1
    -8 3 -1
    8 -3 2
    -8 3 -2
    8 -3 2
    -8 3 -2
    -8 3 -3
    8 -3 3
    -8 3 -3
    8 -3 3
    -8 3 -4
    8 -3 4
    -8 3 -4
    8 -3 5
    -8 3 -6
    8 -3 6
    -8 3 -6
    -8 3 -7
    8 -3 7
    8 -3 8
    8 -3 9
    -8 2 9
    -8 2 9
    -8 2 9
    -8 2 8
    -8 2 8
    -8 2 8
    -8 2 8
    -8 2 8
    -8 2 8
    -8 2 7
    -8 2 7
    -8 2 7
    -8 2 7
    -8 2 7
    -8 2 7
    -8 2 6
    -8 2 6
    -8 2 6
    -8 2 6
    -8 2 5
    8 -2 -4
    -8 2 4
    -8 2 4
    8 -2 -3
    -8 2 3
    -8 2 3
    8 -2 -2
    -8 2 2
    -8 2 1
    8 -2 -1
    -8 2 1
    -8 2 1
    -8 2 0
    8 -2 0
    -8 2 -1
    -8 2 -1
    8 -2 1
    -8 2 -2
    -8 2 -2
    8 -2 2
    8 -2 3
    -8 2 -3
    -8 2 -3
    8 -2 3
    -8 2 -4
    -8 2 -4
    8 -2 4
    -8 2 -5
    -8 2 -6
    8 -2 6
    -8 2 -7
    8 -2 7
    8 -2 8
    8 -2 8
    -8 1 10
    -8 1 10
    -8 1 9
    -8 1 9
    -8 1 9
    -8 1 9
    -8 1 8
    -8 1 8
    -8 1 8
    -8 1 8
    -8 1 8
    -8 1 7
    -8 1 7
    -8 1 7
    -8 1 7
    -8 1 7
    -8 1 6
    -8 1 6
    -8 1 6
    -8 1 4
    -8 1 4
    8 -1 -4
    -8 1 3
    8 -1 -3
    -8 1 3
    -8 1 2
    8 -1 -2
    -8 1 2
    -8 1 1
    8 -1 -1
    -8 1 1
    8 -1 0
    -8 1 0
    8 -1 1
    -8 1 -1
    8 -1 2
    -8 1 -2
    8 -1 3
    -8 1 -3
    8 -1 4
    8 -1 5
    -8 1 -5
    8 -1 6
    -8 1 -6
    8 -1 7
    -8 1 -7
    8 -1 8
    -8 0 10
    -8 0 10
    -8 0 10
    -8 0 10
    -8 0 9
    -8 0 9
    -8 0 9
    -8 0 9
    -8 0 8
    -8 0 8
    -8 0 8
    -8 0 8
    -8 0 7
    -8 0 7
    -8 0 7
    -8 0 6
    8 0 -5
    -8 0 4
    -8 0 4
    8 0 -4
    8 0 -3
    -8 0 3
    -8 0 3
    8 0 -3
    -8 0 2
    -8 0 2
    8 0 -2
    8 0 -2
    -8 0 1
    8 0 -1
    8 0 -1
    -8 0 1
    -8 0 0
    8 0 0
    -8 0 -1
    8 0 1
    -8 0 -2
    8 0 3
    -8 0 -4
    8 0 4
    -8 0 -5
    8 0 5
    -8 0 -6
    8 0 6
    -8 -1 11
    -8 -1 10
    -8 -1 10
    -8 -1 10
    -8 -1 10
    -8 -1 9
    -8 -1 9
    -8 -1 9
    -8 -1 9
    -8 -1 8
    -8 -1 8
    -8 -1 8
    -8 -1 8
    -8 -1 7
    8 1 -6
    -8 -1 6
    -8 -1 5
    -8 -1 4
    8 1 -4
    -8 -1 3
    8 1 -3
    -8 -1 2
    8 1 -2
    8 1 -1
    -8 -1 1
    8 1 0
    -8 -1 0
    -8 -1 -1
    8 1 2
    8 1 2
    8 1 3
    8 1 3
    -8 -1 -3
    8 1 4
    -8 -1 -4
    -8 -1 -4
    8 1 5
    -8 -1 -5
    -8 -1 -6
    -8 -2 11
    -8 -2 11
    -8 -2 10
    -8 -2 10
    -8 -2 9
    -8 -2 9
    -8 -2 9
    -8 -2 8
    -8 -2 8
    -8 -2 8
    -8 -2 7
    -8 -2 7
    8 2 -6
    -8 -2 6
    -8 -2 5
    -8 -2 5
    -8 -2 4
    -8 -2 3
    -8 -2 3
    -8 -2 2
    -8 -2 2
    -8 -2 1
    -8 -2 1
    8 2 0
    -8 -2 0
    8 2 1
    -8 -2 -2
    8 2 2
    8 2 2
    8 2 2
    8 2 3
    8 2 3
    -8 -2 -3
    8 2 4
    -8 -2 -4
    -8 -2 -5
    -8 -3 11
    -8 -3 11
    -8 -3 10
    -8 -3 10
    -8 -3 9
    -8 -3 8
    -8 -3 8
    -8 -3 7
    -8 -3 6
    8 3 -6
    -8 -3 5
    8 3 -5
    -8 -3 4
    8 3 -4
    8 3 -3
    8 3 -2
    8 3 -1
    -8 -3 0
    8 3 0
    8 3 1
    -8 -3 -1
    8 3 1
    -8 -3 -2
    8 3 2
    -8 -3 -3
    8 3 3
    -8 -3 -4
    -8 -4 11
    -8 -4 10
    -8 -4 10
    -8 -4 9
    -8 -4 8
    -8 -4 7
    8 4 -7
    -8 -4 6
    8 4 -6
    -8 -4 5
    8 4 -5
    -8 -4 5
    -8 -4 4
    8 4 -4
    -8 -4 4
    -8 -4 3
    8 4 -3
    -8 -4 3
    8 4 -2
    -8 -4 2
    -8 -4 2
    8 4 -1
    -8 -4 1
    -8 -4 1
    -8 -4 0
    8 4 0
    -8 -4 0
    -8 -4 -1
    -8 -4 -1
    8 4 1
    8 4 2
    -8 -4 -2
    -8 -4 -3
    -8 -5 10
    -8 -5 9
    -8 -5 8
    8 5 -7
    -8 -5 7
    8 5 -6
    -8 -5 6
    8 5 -5
    -8 -5 5
    8 5 -4
    -8 -5 4
    8 5 -3
    8 5 -2
    -8 -5 2
    8 5 -1
    -8 -5 1
    8 5 0
    -8 -5 0
    8 5 1
    -8 -5 -1
    -8 -6 8
    -8 -6 7
    8 6 -7
    8 6 -6
    -8 -6 6
    -8 -6 5
    8 6 -5
    8 6 -4
    -8 -6 4
    8 6 -3
    -8 -6 3
    8 6 -2
    -8 -6 2
    -8 -6 1
    8 6 -1
    8 7 -6
    8 7 -5
    8 7 -4
    -9 10 0
    9 -10 1
    9 -10 2
    9 -10 2
    9 -10 3
    9 -10 3
    9 -10 3
    9 -10 4
    9 -10 4
    9 -10 4
    9 -10 5
    9 -10 5
    9 -10 6
    9 -10 7
    -9 9 3
    -9 9 2
    -9 9 2
    -9 9 1
    -9 9 1
    9 -9 -1
    -9 9 1
    9 -9 0
    9 -9 0
    9 -9 1
    9 -9 1
    9 -9 2
    9 -9 2
    9 -9 2
    9 -9 3
    9 -9 3
    9 -9 4
    9 -9 4
    9 -9 5
    9 -9 5
    -9 9 -6
    9 -9 6
    -9 9 -7
    -9 9 -8
    -9 8 4
    -9 8 4
    -9 8 4
    -9 8 3
    -9 8 3
    -9 8 2
    -9 8 2
    9 -8 -1
    9 -8 -1
    9 -8 0
    9 -8 0
    9 -8 1
    9 -8 1
    9 -8 2
    9 -8 2
    9 -8 3
    9 -8 3
    9 -8 4
    9 -8 4
    9 -8 5
    -9 8 -5
    9 -8 5
    -9 8 -6
    9 -8 6
    -9 8 -7
    -9 8 -8
    -9 8 -8
    -9 7 5
    -9 7 5
    -9 7 5
    -9 7 4
    -9 7 4
    -9 7 4
    -9 7 3
    -9 7 3
    -9 7 3
    9 -7 -3
    -9 7 2
    9 -7 -2
    9 -7 -1
    9 -7 0
    9 -7 1
    9 -7 1
    9 -7 2
    9 -7 2
    9 -7 3
    -9 7 -3
    -9 7 -4
    9 -7 4
    9 -7 4
    -9 7 -5
    9 -7 5
    -9 7 -5
    -9 7 -6
    9 -7 6
    -9 7 -6
    -9 7 -7
    -9 7 -7
    -9 7 -8
    -9 7 -8
    -9 6 6
    -9 6 6
    -9 6 5
    -9 6 5
    -9 6 5
    -9 6 5
    -9 6 4
    -9 6 4
    -9 6 3
    9 -6 -2
    9 -6 -2
    -9 6 2
    -9 6 2
    9 -6 -1
    9 -6 -1
    -9 6 1
    9 -6 0
    9 -6 1
    9 -6 2
    9 -6 3
    -9 6 -3
    9 -6 3
    -9 6 -4
    9 -6 4
    -9 6 -4
    9 -6 4
    -9 6 -5
    9 -6 5
    -9 6 -5
    -9 6 -6
    9 -6 6
    -9 6 -6
    -9 6 -7
    -9 6 -7
    -9 6 -8
    -9 6 -8
    -9 5 7
    -9 5 7
    -9 5 7
    -9 5 6
    -9 5 6
    -9 5 6
    -9 5 6
    -9 5 5
    -9 5 5
    -9 5 5
    -9 5 5
    -9 5 4
    -9 5 4
    9 -5 -3
    -9 5 3
    -9 5 3
    9 -5 -2
    9 -5 -2
    9 -5 -1
    9 -5 0
    9 -5 1
    9 -5 2
    -9 5 -2
    9 -5 3
    -9 5 -3
    9 -5 4
    9 -5 4
    -9 5 -4
    9 -5 5
    -9 5 -5
    9 -5 5
    -9 5 -6
    9 -5 6
    -9 5 -6
    -9 5 -7
    -9 5 -7
    9 -5 8
    -9 5 -8
    -9 4 8
    -9 4 8
    -9 4 7
    -9 4 7
    -9 4 7
    -9 4 7
    -9 4 6
    -9 4 6
    -9 4 6
    -9 4 6
    -9 4 6
    -9 4 5
    -9 4 5
    -9 4 5
    -9 4 5
    -9 4 5
    -9 4 4
    -9 4 4
    9 -4 -3
    9 -4 -3
    9 -4 -2
    9 -4 -1
    -9 4 0
    9 -4 0
    9 -4 1
    9 -4 2
    9 -4 3
    -9 4 -3
    -9 4 -3
    -9 4 -4
    9 -4 4
    9 -4 5
    -9 4 -5
    9 -4 6
    -9 4 -6
    9 -4 7
    -9 4 -7
    -9 4 -8
    -9 3 8
    -9 3 8
    -9 3 8
    -9 3 8
    -9 3 7
    -9 3 7
    -9 3 7
    -9 3 7
    -9 3 7
    -9 3 6
    -9 3 6
    -9 3 6
    -9 3 6
    -9 3 6
    -9 3 5
    -9 3 5
    -9 3 5
    9 -3 -4
    9 -3 -3
    9 -3 -2
    -9 3 2
    9 -3 -1
    -9 3 1
    -9 3 0
    9 -3 0
    -9 3 0
    9 -3 1
    -9 3 -1
    -9 3 -1
    9 -3 2
    9 -3 3
    9 -3 3
    -9 3 -4
    9 -3 4
    9 -3 4
    -9 3 -5
    9 -3 6
    9 -3 7
    -9 2 9
    -9 2 9
    -9 2 8
    -9 2 8
    -9 2 8
    -9 2 7
    -9 2 7
    -9 2 7
    -9 2 7
    -9 2 7
    -9 2 6
    -9 2 6
    -9 2 6
    -9 2 6
    -9 2 6
    9 -2 -5
    9 -2 -4
    -9 2 3
    9 -2 -3
    -9 2 2
    -9 2 1
    -9 2 1
    -9 2 0
    -9 2 0
    -9 2 -1
    9 -2 1
    9 -2 1
    9 -2 2
    9 -2 3
    -9 2 -3
    9 -2 3
    9 -2 4
    -9 2 -4
    9 -2 5
    -9 2 -5
    9 -2 6
    -9 2 -6
    -9 1 9
    -9 1 9
    -9 1 9
    -9 1 8
    -9 1 8
    -9 1 8
    -9 1 8
    -9 1 7
    -9 1 7
    -9 1 7
    -9 1 6
    -9 1 6
    -9 1 6
    -9 1 5
    9 -1 -5
    -9 1 5
    -9 1 4
    9 -1 -4
    -9 1 3
    9 -1 -3
    -9 1 3
    -9 1 2
    -9 1 2
    -9 1 1
    -9 1 1
    -9 1 0
    9 -1 0
    9 -1 1
    9 -1 2
    9 -1 2
    -9 1 -2
    9 -1 3
    -9 1 -3
    -9 1 -4
    9 -1 4
    -9 1 -5
    9 -1 5
    -9 1 -6
    9 -1 6
    -9 0 10
    -9 0 9
    -9 0 9
    -9 0 9
    -9 0 9
    -9 0 8
    -9 0 8
    -9 0 8
    -9 0 8
    -9 0 7
    -9 0 7
    -9 0 7
    -9 0 7
    -9 0 6
    -9 0 6
    9 0 -5
    -9 0 5
    9 0 -4
    -9 0 4
    9 0 -3
    -9 0 3
    -9 0 2
    9 0 -2
    9 0 -1
    9 0 0
    -9 0 -1
    9 0 1
    9 0 2
    -9 0 -2
    9 0 2
    -9 0 -3
    9 0 4
    -9 0 -4
    9 0 5
    -9 0 -5
    -9 -1 10
    -9 -1 10
    -9 -1 9
    -9 -1 9
    -9 -1 9
    -9 -1 8
    -9 -1 8
    -9 -1 8
    -9 -1 8
    -9 -1 7
    -9 -1 7
    -9 -1 7
    -9 -1 6
    9 1 -6
    -9 -1 5
    9 1 -5
    9 1 -4
    -9 -1 4
    -9 -1 4
    9 1 -3
    -9 -1 3
    9 1 -2
    -9 -1 1
    -9 -1 1
    -9 -1 0
    -9 -1 0
    9 1 0
    -9 -1 -1
    9 1 1
    -9 -1 -2
    9 1 2
    9 1 2
    -9 -1 -3
    9 1 3
    -9 -1 -4
    9 1 4
    -9 -1 -5
    -9 -2 10
    -9 -2 10
    -9 -2 9
    -9 -2 9
    -9 -2 8
    -9 -2 8
    -9 -2 8
    -9 -2 7
    -9 -2 7
    -9 -2 7
    9 2 -6
    -9 -2 6
    9 2 -5
    -9 -2 5
    9 2 -4
    -9 -2 4
    -9 -2 4
    9 2 -3
    -9 -2 3
    -9 -2 3
    9 2 -3
    9 2 -2
    -9 -2 2
    9 2 -1
    -9 -2 1
    -9 -2 0
    -9 -2 0
    9 2 0
    9 2 1
    -9 -2 -1
    -9 -2 -1
    9 2 1
    9 2 2
    -9 -2 -2
    -9 -2 -2
    -9 -2 -3
    -9 -2 -3
    -9 -3 10
    -9 -3 9
    -9 -3 9
    -9 -3 8
    -9 -3 7
    -9 -3 6
    9 3 -6
    9 3 -5
    9 3 -5
    -9 -3 5
    -9 -3 4
    9 3 -4
    9 3 -4
    -9 -3 4
    -9 -3 3
    9 3 -3
    9 3 -3
    -9 -3 3
    -9 -3 2
    9 3 -2
    9 3 -1
    -9 -3 1
    -9 -3 0
    9 3 0
    9 3 0
    -9 -3 -1
    -9 -3 -1
    9 3 1
    -9 -3 -2
    -9 -3 -2
    -9 -4 9
    -9 -4 9
    -9 -4 8
    9 4 -7
    -9 -4 7
    9 4 -6
    -9 -4 6
    9 4 -5
    9 4 -5
    -9 -4 5
    9 4 -4
    -9 -4 4
    9 4 -4
    9 4 -3
    -9 -4 3
    -9 -4 3
    -9 -4 2
    9 4 -2
    -9 -4 2
    9 4 -1
    9 4 -1
    -9 -4 0
    -9 -4 -1
    -9 -5 6
    9 5 -6
    -9 -5 5
    9 5 -5
    -9 -5 4
    9 5 -4
    -9 -5 3
    9 5 -3
    9 5 -2
    10 -9 0
    10 -9 1
    10 -9 2
    10 -9 2
    10 -9 3
    10 -9 3
    10 -9 3
    10 -9 4
    10 -9 4
    10 -9 5
    -10 8 2
    -10 8 1
    10 -8 -1
    10 -8 0
    10 -8 0
    10 -8 1
    10 -8 1
    10 -8 2
    10 -8 2
    10 -8 3
    10 -8 3
    10 -8 4
    10 -8 5
    -10 7 4
    -10 7 3
    -10 7 3
    10 -7 -2
    10 -7 -1
    10 -7 -1
    10 -7 -1
    10 -7 0
    10 -7 0
    10 -7 1
    10 -7 1
    10 -7 2
    10 -7 2
    10 -7 3
    10 -7 3
    10 -7 4
    10 -7 5
    -10 7 -6
    -10 6 5
    -10 6 4
    -10 6 4
    -10 6 3
    10 -6 -3
    -10 6 3
    -10 6 2
    10 -6 -1
    10 -6 -1
    10 -6 0
    10 -6 0
    10 -6 1
    10 -6 1
    10 -6 2
    10 -6 2
    10 -6 3
    10 -6 3
    10 -6 4
    -10 6 -5
    10 -6 5
    -10 6 -6
    -10 5 6
    -10 5 5
    -10 5 5
    -10 5 5
    -10 5 4
    -10 5 4
    -10 5 4
    -10 5 4
    -10 5 3
    10 -5 -3
    -10 5 3
    -10 5 2
    -10 5 2
    10 -5 -2
    10 -5 -2
    10 -5 -1
    10 -5 -1
    10 -5 0
    10 -5 0
    10 -5 1
    10 -5 1
    10 -5 2
    10 -5 2
    10 -5 3
    10 -5 3
    10 -5 4
    10 -5 4
    -10 5 -4
    -10 5 -5
    -10 5 -6
    -10 4 6
    -10 4 6
    -10 4 6
    -10 4 6
    -10 4 5
    -10 4 5
    -10 4 5
    -10 4 5
    -10 4 4
    -10 4 4
    10 -4 -3
    -10 4 3
    10 -4 -3
    10 -4 -2
    10 -4 -2
    10 -4 -1
    10 -4 -1
    -10 4 0
    10 -4 0
    10 -4 0
    -10 4 -1
    10 -4 1
    10 -4 1
    -10 4 -2
    10 -4 2
    10 -4 2
    -10 4 -3
    10 -4 3
    10 -4 3
    10 -4 4
    10 -4 4
    -10 4 -5
    10 -4 5
    -10 4 -6
    -10 3 7
    -10 3 7
    -10 3 6
    -10 3 6
    -10 3 6
    -10 3 6
    -10 3 5
    -10 3 5
    -10 3 5
    -10 3 5
    -10 3 5
    10 -3 -4
    -10 3 4
    -10 3 4
    10 -3 -3
    10 -3 -3
    10 -3 -2
    10 -3 -2
    10 -3 -1
    10 -3 -1
    -10 3 1
    10 -3 0
    10 -3 0
    -10 3 0
    10 -3 1
    10 -3 1
    -10 3 -1
    10 -3 2
    10 -3 2
    -10 3 -2
    10 -3 3
    10 -3 3
    -10 3 -3
    -10 3 -4
    10 -3 5
    -10 3 -5
    -10 3 -6
    -10 2 8
    -10 2 7
    -10 2 7
    -10 2 7
    -10 2 6
    -10 2 6
    -10 2 6
    -10 2 5
    -10 2 5
    10 -2 -5
    10 -2 -4
    10 -2 -4
    10 -2 -3
    10 -2 -3
    10 -2 -2
    -10 2 2
    10 -2 -2
    10 -2 -1
    -10 2 1
    10 -2 -1
    10 -2 0
    -10 2 0
    10 -2 0
    10 -2 1
    -10 2 -1
    10 -2 1
    -10 2 -1
    10 -2 2
    -10 2 -2
    10 -2 2
    -10 2 -2
    10 -2 3
    -10 2 -3
    -10 2 -3
    -10 2 -4
    10 -2 4
    -10 2 -5
    -10 1 8
    -10 1 8
    -10 1 8
    -10 1 7
    -10 1 7
    -10 1 7
    -10 1 6
    -10 1 6
    10 -1 -5
    10 -1 -4
    10 -1 -3
    10 -1 -2
    -10 1 2
    10 -1 -1
    -10 1 1
    10 -1 0
    -10 1 0
    10 -1 0
    10 -1 1
    -10 1 -1
    10 -1 1
    -10 1 -1
    10 -1 2
    -10 1 -2
    -10 1 -2
    10 -1 3
    -10 1 -3
    -10 1 -3
    10 -1 4
    -10 1 -4
    -10 1 -4
    -10 0 8
    -10 0 8
    -10 0 8
    -10 0 7
    -10 0 7
    -10 0 6
    -10 0 6
    10 0 -6
    10 0 -5
    10 0 -4
    -10 0 3
    10 0 -3
    -10 0 2
    10 0 -2
    -10 0 1
    10 0 -1
    -10 0 0
    10 0 0
    10 0 0
    -10 0 -1
    10 0 1
    -10 0 -1
    10 0 1
    -10 0 -2
    10 0 2
    -10 0 -3
    -10 0 -3
    -10 -1 8
    -10 -1 7
    -10 -1 7
    10 1 -7
    -10 -1 7
    -10 -1 7
    -10 -1 6
    -10 -1 6
    -10 -1 6
    10 1 -5
    -10 -1 5
    10 1 -4
    -10 -1 4
    -10 -1 3
    10 1 -3
    -10 -1 3
    -10 -1 2
    10 1 -2
    -10 -1 1
    -10 -1 1
    10 1 -1
    -10 -1 0
    10 1 0
    10 1 0
    -10 -1 -1
    10 1 1
    10 1 1
    -10 -1 -2
    -10 -1 -2
    -10 -2 8
    -10 -2 7
    -10 -2 6
    -10 -2 6
    -10 -2 6
    -10 -2 5
    10 2 -5
    -10 -2 4
    10 2 -4
    -10 -2 3
    -10 -2 3
    10 2 -3
    -10 -2 2
    -10 -2 2
    10 2 -2
    -10 -2 1
    10 2 -1
    -10 -2 1
    10 2 0
    -10 -2 0
    -10 -2 -1
    -10 -2 -1
    -10 -3 5
    10 3 -5
    -10 -3 4
    10 3 -4
    -10 -3 3
    10 3 -3
    10 3 -2
    -10 -3 2
    -10 -3 1
    -11 7 1
    11 -7 0
    11 -7 1
    11 -7 2
    11 -7 2
    -11 6 3
    11 -6 -2
    -11 6 2
    11 -6 -1
    11 -6 0
    11 -6 0
    11 -6 1
    11 -6 1
    11 -6 2
    11 -6 2
    11 -6 3
    -11 5 3
    -11 5 3
    -11 5 2
    11 -5 -2
    11 -5 -1
    -11 5 1
    11 -5 -1
    11 -5 0
    11 -5 0
    11 -5 1
    11 -5 1
    11 -5 2
    11 -5 2
    11 -5 3
    -11 4 4
    11 -4 -3
    -11 4 3
    -11 4 3
    11 -4 -2
    -11 4 2
    11 -4 -2
    -11 4 2
    11 -4 -1
    11 -4 -1
    11 -4 0
    11 -4 0
    11 -4 1
    11 -4 1
    11 -4 2
    11 -4 2
    11 -4 3
    -11 3 5
    -11 3 4
    -11 3 4
    -11 3 3
    11 -3 -3
    11 -3 -3
    11 -3 -2
    11 -3 -2
    11 -3 -1
    11 -3 -1
    11 -3 0
    11 -3 0
    11 -3 1
    11 -3 1
    -11 3 -1
    11 -3 2
    11 -3 2
    -11 2 6
    -11 2 5
    -11 2 5
    11 -2 -4
    -11 2 4
    -11 2 4
    11 -2 -3
    11 -2 -3
    11 -2 -2
    11 -2 -2
    11 -2 -1
    11 -2 -1
    11 -2 0
    11 -2 0
    -11 2 0
    11 -2 1
    -11 2 -1
    -11 2 -2
    -11 1 6
    -11 1 5
    -11 1 5
    -11 1 4
    11 -1 -4
    11 -1 -3
    11 -1 -3
    11 -1 -2
    11 -1 -2
    11 -1 -1
    11 -1 -1
    -11 1 1
    11 -1 0
    -11 1 0
    11 -1 1
    -11 1 -1
    -11 0 5
    -11 0 5
    11 0 -4
    -11 0 4
    11 0 -3
    11 0 -3
    11 0 -2
    11 0 -2
    -11 0 1
    11 0 -1
    11 0 -1
    -11 0 0
    11 1 -4
    11 1 -3
    11 1 -2
_diffrn_reflns_number     14477
_diffrn_reflns_av_R_equivalents     0.0196
_diffrn_reflns_av_unetI/netI     0.0183
_diffrn_reflns_theta_min     4.179
_diffrn_reflns_theta_max     74.019
_diffrn_reflns_theta_full     66.968
_diffrn_measured_fraction_theta_max     0.940
_diffrn_measured_fraction_theta_full     0.997
_diffrn_reflns_limit_h_min     -11
_diffrn_reflns_limit_h_max     11
_diffrn_reflns_limit_k_min     -13
_diffrn_reflns_limit_k_max     13
_diffrn_reflns_limit_l_min     -12
_diffrn_reflns_limit_l_max     14
_diffrn_radiation_probe     x-ray
_refine_special_details
;
In light of the crystal structure with two enantiomer molecules sharing
the same site in the asymmetric unit of P\=1, we tried refining the structure
non-centrosymmetric P1 space-group, and saw the disorder in the chiral
carbon persist even there, in both the independent molecules.
;
_reflns_number_total     4067
_reflns_number_gt     3077
_reflns_threshold_expression     'I > 2\s(I)'
_refine_ls_structure_factor_coef     Fsqd
_refine_ls_matrix_type     full
_refine_ls_R_factor_all     0.0607
_refine_ls_R_factor_gt     0.0490
_refine_ls_wR_factor_gt     0.1490
_refine_ls_wR_factor_ref     0.1605
_refine_ls_goodness_of_fit_ref     1.074
_refine_ls_restrained_S_all     1.106
_refine_ls_number_reflns     4067
_refine_ls_number_parameters     381
_refine_ls_number_restraints     183
_refine_ls_hydrogen_treatment     constr
_refine_ls_weighting_scheme     calc
_refine_ls_weighting_details
              'w=1/[\s^2^(Fo^2^)+(0.0996P)^2^+0.0482P] where P=(Fo^2^+2Fc^2^)/3'
_atom_sites_solution_hydrogens     geom
_atom_sites_solution_primary     dual
_atom_sites_solution_secondary     ?
_refine_ls_shift/su_max     0.000
_refine_ls_shift/su_mean     0.000
_refine_diff_density_max     0.238
_refine_diff_density_min     -0.173
_refine_ls_extinction_method
;
<i>SHELXL2018/3</i> (Sheldrick 2015b)
;
_refine_ls_extinction_coef     0.0070(13)
_refine_ls_extinction_expression
                                  'Fc^*^=kFc[1+0.001xFc^2^\l^3^/sin(2\q)]^-1/4^'
loop_
    _atom_type_symbol
    _atom_type_description
    _atom_type_scat_dispersion_real
    _atom_type_scat_dispersion_imag
    _atom_type_scat_source
    'C' 'C' 0.0181 0.0091
                         'International Tables Vol C Tables 4.2.6.8 and 6.1.1.4'
    'H' 'H' 0.0000 0.0000
                         'International Tables Vol C Tables 4.2.6.8 and 6.1.1.4'
    'N' 'N' 0.0311 0.0180
                         'International Tables Vol C Tables 4.2.6.8 and 6.1.1.4'
    'O' 'O' 0.0492 0.0322
                         'International Tables Vol C Tables 4.2.6.8 and 6.1.1.4'
_computing_data_collection
;
CrysAlisPro (Rigaku OD, 2021)
;
_computing_cell_refinement
;
CrysAlisPro (Rigaku OD, 2021)
;
_computing_data_reduction
;
CrysAlisPro (Rigaku OD, 2021)
;
_computing_structure_solution
;
<i>SHELXT2018/2</i> (Sheldrick, 2015a)
;
_computing_structure_refinement
;
<i>SHELXL2018/3</i> (Sheldrick, 2015b)
;
_computing_molecular_graphics
;
<i>OLEX2</i> (Dolomanov <i>et al.</i>,  2009)
;
_computing_publication_material
;
<i>OLEX2</i> (Dolomanov <i>et al.</i>,  2009)
;
loop_
    _atom_site_type_symbol
    _atom_site_label
    _atom_site_fract_x
    _atom_site_fract_y
    _atom_site_fract_z
    _atom_site_U_iso_or_equiv
    _atom_site_adp_type
    _atom_site_calc_flag
    _atom_site_occupancy
    _atom_site_disorder_assembly
    _atom_site_disorder_group
    O O1 0.63930(15) 0.57227(12) 0.15536(11) 0.0762(4) Uani d 1 . .
    H H1 0.702063 0.648464 0.176530 0.114 Uiso calc 1 . .
    O O2 0.23838(15) 0.35612(12) 0.28729(11) 0.0818(4) Uani d 1 . .
    H H2 0.203745 0.365438 0.350612 0.123 Uiso calc 1 . .
    O O3 0.56642(13) 0.82028(11) 0.57204(10) 0.0708(4) Uani d 1 . .
    N N1 0.20641(15) 0.48554(13) 0.51936(12) 0.0602(3) Uani d 1 . .
    N N2 0.12754(15) 0.49326(14) 0.61217(12) 0.0680(4) Uani d 1 . .
    H H2A 0.142115 0.572868 0.677760 0.082 Uiso calc 1 . .
    C C1 0.56086(19) 0.58198(16) 0.24987(14) 0.0620(4) Uani d 1 . .
    C C2 0.43809(19) 0.46783(16) 0.22400(15) 0.0661(4) Uani d 1 . .
    H H2B 0.410135 0.389868 0.144550 0.079 Uiso calc 1 . .
    C C3 0.35768(19) 0.47058(16) 0.31680(15) 0.0624(4) Uani d 1 . .
    C C4 0.39633(17) 0.58758(15) 0.43746(14) 0.0549(4) Uani d 1 . .
    C C5 0.52020(17) 0.70112(15) 0.45827(14) 0.0566(4) Uani d 1 . .
    C C6 0.60281(18) 0.69960(15) 0.36667(14) 0.0625(4) Uani d 1 . .
    H H6 0.684912 0.776159 0.383312 0.075 Uiso calc 1 . .
    C C7 0.31398(16) 0.59550(15) 0.53822(14) 0.0556(4) Uani d 1 . .
    C C8 0.36188(19) 0.73182(16) 0.65742(15) 0.0638(4) Uani d 1 . .
    H H8A 0.273783 0.754978 0.686079 0.077 Uiso calc 0.562(6) A 1
    H H8B 0.415896 0.719516 0.722028 0.077 Uiso calc 0.562(6) A 1
    H H8BC 0.346340 0.712882 0.728678 0.077 Uiso calc 0.438(6) A 2
    H H8BD 0.300754 0.789928 0.654184 0.077 Uiso calc 0.438(6) A 2
    C C16 0.02353(17) 0.37295(17) 0.60136(15) 0.0623(4) Uani d 1 . .
    C C17 -0.0611(2) 0.3883(2) 0.69450(18) 0.0748(5) Uani d 1 . .
    H H17 -0.046879 0.476957 0.761543 0.090 Uiso calc 1 . .
    C C18 -0.1667(2) 0.2717(2) 0.6877(2) 0.0878(6) Uani d 1 . .
    H H18 -0.223327 0.282924 0.750162 0.105 Uiso calc 1 . .
    C C19 -0.1889(2) 0.1394(2) 0.5899(2) 0.0914(6) Uani d 1 . .
    H H19 -0.259464 0.061386 0.586085 0.110 Uiso calc 1 . .
    C C20 -0.1055(2) 0.1245(2) 0.4981(2) 0.0850(6) Uani d 1 . .
    H H20 -0.120445 0.035349 0.431597 0.102 Uiso calc 1 . .
    C C21 0.0010(2) 0.23960(18) 0.50212(17) 0.0721(5) Uani d 1 . .
    H H21 0.056675 0.227415 0.438926 0.087 Uiso calc 1 . .
    O O4A 0.7311(17) 1.3456(9) 1.1039(9) 0.081(3) Uani d 0.562(6) A 1
    H H4A 0.703178 1.409645 1.101761 0.121 Uiso calc 0.562(6) A 1
    C C9A 0.4577(4) 0.8518(3) 0.6438(3) 0.0590(10) Uani d 0.562(6) A 1
    H H9A 0.391142 0.878767 0.598130 0.071 Uiso calc 0.562(6) A 1
    C C10A 0.5317(5) 0.9817(5) 0.7668(4) 0.0543(10) Uani d 0.562(6) A 1
    C C11A 0.6354(6) 0.9803(5) 0.8543(5) 0.0658(12) Uani d 0.562(6) A 1
    H H11A 0.660538 0.898387 0.837484 0.079 Uiso calc 0.562(6) A 1
    C C12A 0.7007(13) 1.1010(7) 0.9660(7) 0.0732(17) Uani d 0.562(6) A 1
    H H12A 0.766711 1.098188 1.025843 0.088 Uiso calc 0.562(6) A 1
    C C13A 0.671(2) 1.2248(10) 0.9914(13) 0.0566(18) Uani d 0.562(6) A 1
    C C14A 0.5663(11) 1.2260(6) 0.9061(7) 0.0598(13) Uani d 0.562(6) A 1
    H H14A 0.541170 1.308011 0.923497 0.072 Uiso calc 0.562(6) A 1
    C C15A 0.4986(6) 1.1050(5) 0.7947(5) 0.0599(11) Uani d 0.562(6) A 1
    H H15A 0.428862 1.107069 0.737042 0.072 Uiso calc 0.562(6) A 1
    O O4B 0.751(2) 1.3415(10) 1.1041(12) 0.0660(19) Uani d 0.438(6) A 2
    H H4B 0.811016 1.329869 1.148770 0.099 Uiso calc 0.438(6) A 2
    C C9B 0.5225(5) 0.8106(4) 0.6767(3) 0.0556(12) Uani d 0.438(6) A 2
    H H9B 0.579037 0.755148 0.694866 0.067 Uiso calc 0.438(6) A 2
    C C10B 0.5752(7) 0.9547(5) 0.7898(5) 0.0511(12) Uani d 0.438(6) A 2
    C C11B 0.6689(9) 0.9752(6) 0.8945(6) 0.0663(15) Uani d 0.438(6) A 2
    H H11B 0.696726 0.899741 0.894502 0.080 Uiso calc 0.438(6) A 2
    C C12B 0.7214(16) 1.1043(8) 0.9980(8) 0.0658(18) Uani d 0.438(6) A 2
    H H12B 0.788594 1.117299 1.065956 0.079 Uiso calc 0.438(6) A 2
    C C13B 0.676(3) 1.2142(13) 1.0021(16) 0.061(2) Uani d 0.438(6) A 2
    C C14B 0.5818(16) 1.1960(9) 0.8993(10) 0.070(2) Uani d 0.438(6) A 2
    H H14B 0.552914 1.271569 0.900630 0.084 Uiso calc 0.438(6) A 2
    C C15B 0.5302(8) 1.0657(7) 0.7936(6) 0.0631(15) Uani d 0.438(6) A 2
    H H15B 0.464655 1.053270 0.724979 0.076 Uiso calc 0.438(6) A 2
    O O5A 0.1303(15) 0.2093(13) 0.7784(9) 0.115(3) Uani d 0.487(7) B 1
    H H5A 0.070539 0.240431 0.754421 0.172 Uiso calc 0.487(7) B 1
    C C22A 0.0763(14) 0.0563(13) 0.8743(13) 0.225(5) Uani d 0.487(7) B 1
    H H22A 0.138147 0.010641 0.820731 0.338 Uiso calc 0.487(7) B 1
    H H22B -0.022803 -0.007894 0.850552 0.338 Uiso calc 0.487(7) B 1
    H H22C 0.116684 0.084083 0.960680 0.338 Uiso calc 0.487(7) B 1
    C C23A 0.0723(17) 0.1585(15) 0.8628(12) 0.169(4) Uani d 0.487(7) B 1
    H H23A 0.115468 0.236841 0.946343 0.203 Uiso calc 0.487(7) B 1
    H H23B -0.032950 0.150256 0.849370 0.203 Uiso calc 0.487(7) B 1
    O O5B 0.8710(12) 0.8064(8) 0.2186(6) 0.0826(19) Uani d 0.513(7) B 2
    H H5B 0.951087 0.826239 0.263805 0.124 Uiso calc 0.513(7) B 2
    C C22B 0.9159(9) 0.7123(10) 0.0163(6) 0.188(4) Uani d 0.513(7) B 2
    H H22D 1.006501 0.697937 0.042231 0.282 Uiso calc 0.513(7) B 2
    H H22E 0.922411 0.727388 -0.056931 0.282 Uiso calc 0.513(7) B 2
    H H22F 0.833254 0.630478 -0.003716 0.282 Uiso calc 0.513(7) B 2
    C C23B 0.8974(16) 0.8167(14) 0.1032(9) 0.170(5) Uani d 0.513(7) B 2
    H H23C 0.813280 0.836918 0.071298 0.204 Uiso calc 0.513(7) B 2
    H H23D 0.984834 0.896724 0.125438 0.204 Uiso calc 0.513(7) B 2
loop_
    _atom_site_aniso_label
    _atom_site_aniso_U_11
    _atom_site_aniso_U_22
    _atom_site_aniso_U_33
    _atom_site_aniso_U_12
    _atom_site_aniso_U_13
    _atom_site_aniso_U_23
    O1 0.0905(9) 0.0628(7) 0.0673(7) 0.0139(6) 0.0337(6) 0.0250(5)
    O2 0.0838(8) 0.0538(6) 0.0756(7) -0.0089(6) 0.0211(6) 0.0162(5)
    O3 0.0715(7) 0.0538(6) 0.0615(6) -0.0053(5) 0.0229(5) 0.0151(5)
    N1 0.0566(7) 0.0533(7) 0.0646(7) 0.0045(5) 0.0143(6) 0.0278(6)
    N2 0.0672(8) 0.0553(7) 0.0673(8) -0.0019(6) 0.0197(6) 0.0255(6)
    C1 0.0715(10) 0.0543(8) 0.0617(9) 0.0184(7) 0.0221(7) 0.0270(7)
    C2 0.0749(10) 0.0510(8) 0.0595(9) 0.0105(7) 0.0164(7) 0.0180(7)
    C3 0.0643(9) 0.0473(7) 0.0662(9) 0.0058(6) 0.0128(7) 0.0236(7)
    C4 0.0552(8) 0.0470(7) 0.0594(8) 0.0096(6) 0.0120(6) 0.0246(6)
    C5 0.0579(8) 0.0468(7) 0.0584(8) 0.0077(6) 0.0128(6) 0.0224(6)
    C6 0.0648(9) 0.0510(8) 0.0658(9) 0.0066(7) 0.0203(7) 0.0264(7)
    C7 0.0537(8) 0.0492(7) 0.0621(8) 0.0076(6) 0.0110(6) 0.0282(6)
    C8 0.0634(9) 0.0544(8) 0.0630(9) 0.0046(7) 0.0191(7) 0.0235(7)
    C16 0.0520(8) 0.0596(9) 0.0731(10) 0.0040(7) 0.0110(7) 0.0357(8)
    C17 0.0671(10) 0.0711(10) 0.0861(11) 0.0114(8) 0.0254(9) 0.0396(9)
    C18 0.0708(11) 0.0944(14) 0.1048(14) 0.0091(10) 0.0332(10) 0.0577(12)
    C19 0.0731(12) 0.0769(12) 0.1180(16) -0.0086(10) 0.0166(11) 0.0561(12)
    C20 0.0793(12) 0.0613(10) 0.0965(13) -0.0043(9) 0.0089(10) 0.0351(9)
    C21 0.0682(10) 0.0605(9) 0.0770(10) 0.0025(8) 0.0145(8) 0.0310(8)
    O4A 0.089(5) 0.074(4) 0.057(3) 0.015(2) 0.014(2) 0.015(2)
    C9A 0.0606(17) 0.0528(15) 0.0582(15) 0.0097(13) 0.0137(12) 0.0244(12)
    C10A 0.057(2) 0.047(2) 0.0600(18) 0.0111(16) 0.0153(15) 0.0274(15)
    C11A 0.076(3) 0.0520(18) 0.068(3) 0.0192(18) 0.007(2) 0.027(2)
    C12A 0.075(3) 0.069(3) 0.068(3) 0.020(2) 0.000(3) 0.028(2)
    C13A 0.064(3) 0.046(2) 0.056(3) 0.010(2) 0.020(3) 0.023(2)
    C14A 0.072(3) 0.045(2) 0.061(2) 0.016(2) 0.0172(17) 0.0237(17)
    C15A 0.069(2) 0.050(2) 0.0616(18) 0.0167(16) 0.0118(16) 0.0281(17)
    O4B 0.071(3) 0.043(3) 0.065(4) 0.010(2) 0.008(2) 0.012(2)
    C9B 0.060(2) 0.0465(17) 0.0572(19) 0.0071(15) 0.0107(15) 0.0258(14)
    C10B 0.056(3) 0.044(2) 0.057(3) 0.0135(18) 0.015(2) 0.0265(18)
    C11B 0.080(4) 0.053(2) 0.065(3) 0.019(2) 0.008(2) 0.027(2)
    C12B 0.074(4) 0.054(2) 0.058(4) 0.016(2) 0.001(3) 0.020(2)
    C13B 0.069(4) 0.051(3) 0.052(3) 0.007(3) 0.025(3) 0.017(3)
    C14B 0.086(4) 0.049(3) 0.078(3) 0.025(3) 0.022(3) 0.029(3)
    C15B 0.074(3) 0.052(3) 0.066(2) 0.020(3) 0.009(2) 0.030(2)
    O5A 0.096(5) 0.144(6) 0.142(6) 0.022(4) 0.043(4) 0.105(5)
    C22A 0.240(10) 0.303(12) 0.320(11) 0.152(9) 0.161(9) 0.258(10)
    C23A 0.192(9) 0.210(9) 0.186(8) 0.048(7) 0.103(7) 0.160(7)
    O5B 0.083(4) 0.072(2) 0.075(3) 0.003(2) 0.018(3) 0.029(2)
    C22B 0.144(6) 0.257(9) 0.089(4) -0.003(6) 0.035(4) 0.045(5)
    C23B 0.132(6) 0.170(7) 0.108(5) -0.040(5) 0.033(4) 0.019(5)
_geom_special_details
;
 All esds (except the esd in the dihedral angle between two l.s. planes)
 are estimated using the full covariance matrix.  The cell esds are taken
 into account individually in the estimation of esds in distances, angles
 and torsion angles; correlations between esds in cell parameters are only
 used when they are defined by crystal symmetry.  An approximate (isotropic)
 treatment of cell esds is used for estimating esds involving l.s. planes.
;
loop_
    _geom_bond_atom_site_label_1
    _geom_bond_atom_site_label_2
    _geom_bond_site_symmetry_2
    _geom_bond_distance
    _geom_bond_publ_flag
    O1 H1 . 0.8200 ?
    O1 C1 . 1.3715(18) ?
    O2 H2 . 0.8200 ?
    O2 C3 . 1.3595(18) ?
    O3 C5 . 1.3680(17) ?
    O3 C9A . 1.395(3) ?
    O3 C9B . 1.380(4) ?
    N1 N2 . 1.3604(18) ?
    N1 C7 . 1.2953(19) ?
    N2 H2A . 0.8600 ?
    N2 C16 . 1.3896(18) ?
    C1 C2 . 1.386(2) ?
    C1 C6 . 1.381(2) ?
    C2 H2B . 0.9300 ?
    C2 C3 . 1.378(2) ?
    C3 C4 . 1.407(2) ?
    C4 C5 . 1.402(2) ?
    C4 C7 . 1.459(2) ?
    C5 C6 . 1.382(2) ?
    C6 H6 . 0.9300 ?
    C7 C8 . 1.495(2) ?
    C8 H8A . 0.9700 ?
    C8 H8B . 0.9700 ?
    C8 H8BC . 0.9700 ?
    C8 H8BD . 0.9700 ?
    C8 C9A . 1.484(3) ?
    C8 C9B . 1.496(4) ?
    C16 C17 . 1.389(2) ?
    C16 C21 . 1.389(2) ?
    C17 H17 . 0.9300 ?
    C17 C18 . 1.384(2) ?
    C18 H18 . 0.9300 ?
    C18 C19 . 1.375(3) ?
    C19 H19 . 0.9300 ?
    C19 C20 . 1.368(3) ?
    C20 H20 . 0.9300 ?
    C20 C21 . 1.390(2) ?
    C21 H21 . 0.9300 ?
    O4A H4A . 0.8200 ?
    O4A C13A . 1.376(6) ?
    C9A H9A . 0.9800 ?
    C9A C10A . 1.505(4) ?
    C10A C11A . 1.388(5) ?
    C10A C15A . 1.373(5) ?
    C11A H11A . 0.9300 ?
    C11A C12A . 1.377(5) ?
    C12A H12A . 0.9300 ?
    C12A C13A . 1.368(5) ?
    C13A C14A . 1.375(6) ?
    C14A H14A . 0.9300 ?
    C14A C15A . 1.380(5) ?
    C15A H15A . 0.9300 ?
    O4B H4B . 0.8200 ?
    O4B C13B . 1.374(7) ?
    C9B H9B . 0.9800 ?
    C9B C10B . 1.509(5) ?
    C10B C11B . 1.380(6) ?
    C10B C15B . 1.371(6) ?
    C11B H11B . 0.9300 ?
    C11B C12B . 1.365(6) ?
    C12B H12B . 0.9300 ?
    C12B C13B . 1.363(7) ?
    C13B C14B . 1.372(7) ?
    C14B H14B . 0.9300 ?
    C14B C15B . 1.383(6) ?
    C15B H15B . 0.9300 ?
    O5A H5A . 0.8200 ?
    O5A C23A . 1.425(7) ?
    C22A H22A . 0.9600 ?
    C22A H22B . 0.9600 ?
    C22A H22C . 0.9600 ?
    C22A C23A . 1.198(13) ?
    C23A H23A . 0.9700 ?
    C23A H23B . 0.9700 ?
    O5B H5B . 0.8200 ?
    O5B C23B . 1.462(7) ?
    C22B H22D . 0.9600 ?
    C22B H22E . 0.9600 ?
    C22B H22F . 0.9600 ?
    C22B C23B . 1.237(14) ?
    C23B H23C . 0.9700 ?
    C23B H23D . 0.9700 ?
loop_
    _geom_angle_atom_site_label_1
    _geom_angle_atom_site_label_2
    _geom_angle_atom_site_label_3
    _geom_angle_site_symmetry_1
    _geom_angle_site_symmetry_3
    _geom_angle
    _geom_angle_publ_flag
    C1 O1 H1 . . 109.5 ?
    C3 O2 H2 . . 109.5 ?
    C5 O3 C9A . . 116.51(15) ?
    C5 O3 C9B . . 117.93(16) ?
    C7 N1 N2 . . 118.79(13) ?
    N1 N2 H2A . . 119.9 ?
    N1 N2 C16 . . 120.22(13) ?
    C16 N2 H2A . . 119.9 ?
    O1 C1 C2 . . 117.22(14) ?
    O1 C1 C6 . . 121.70(14) ?
    C6 C1 C2 . . 121.08(14) ?
    C1 C2 H2B . . 120.2 ?
    C3 C2 C1 . . 119.57(14) ?
    C3 C2 H2B . . 120.2 ?
    O2 C3 C2 . . 117.53(14) ?
    O2 C3 C4 . . 120.95(14) ?
    C2 C3 C4 . . 121.52(14) ?
    C3 C4 C7 . . 123.41(13) ?
    C5 C4 C3 . . 116.68(13) ?
    C5 C4 C7 . . 119.91(13) ?
    O3 C5 C4 . . 121.29(13) ?
    O3 C5 C6 . . 116.16(13) ?
    C6 C5 C4 . . 122.55(13) ?
    C1 C6 C5 . . 118.60(14) ?
    C1 C6 H6 . . 120.7 ?
    C5 C6 H6 . . 120.7 ?
    N1 C7 C4 . . 118.58(13) ?
    N1 C7 C8 . . 124.66(14) ?
    C4 C7 C8 . . 116.75(12) ?
    C7 C8 H8A . . 108.8 ?
    C7 C8 H8B . . 108.8 ?
    C7 C8 H8BC . . 109.3 ?
    C7 C8 H8BD . . 109.3 ?
    C7 C8 C9B . . 111.81(17) ?
    H8A C8 H8B . . 107.7 ?
    H8BC C8 H8BD . . 107.9 ?
    C9A C8 C7 . . 113.85(15) ?
    C9A C8 H8A . . 108.8 ?
    C9A C8 H8B . . 108.8 ?
    C9B C8 H8BC . . 109.3 ?
    C9B C8 H8BD . . 109.3 ?
    C17 C16 N2 . . 117.90(15) ?
    C17 C16 C21 . . 119.15(15) ?
    C21 C16 N2 . . 122.94(15) ?
    C16 C17 H17 . . 120.0 ?
    C18 C17 C16 . . 120.09(18) ?
    C18 C17 H17 . . 120.0 ?
    C17 C18 H18 . . 119.5 ?
    C19 C18 C17 . . 120.91(18) ?
    C19 C18 H18 . . 119.5 ?
    C18 C19 H19 . . 120.5 ?
    C20 C19 C18 . . 118.93(17) ?
    C20 C19 H19 . . 120.5 ?
    C19 C20 H20 . . 119.2 ?
    C19 C20 C21 . . 121.52(19) ?
    C21 C20 H20 . . 119.2 ?
    C16 C21 C20 . . 119.38(17) ?
    C16 C21 H21 . . 120.3 ?
    C20 C21 H21 . . 120.3 ?
    C13A O4A H4A . . 109.5 ?
    O3 C9A C8 . . 115.0(2) ?
    O3 C9A H9A . . 106.1 ?
    O3 C9A C10A . . 108.3(2) ?
    C8 C9A H9A . . 106.1 ?
    C8 C9A C10A . . 114.4(2) ?
    C10A C9A H9A . . 106.1 ?
    C11A C10A C9A . . 121.1(4) ?
    C15A C10A C9A . . 120.5(4) ?
    C15A C10A C11A . . 118.4(3) ?
    C10A C11A H11A . . 120.2 ?
    C12A C11A C10A . . 119.5(4) ?
    C12A C11A H11A . . 120.2 ?
    C11A C12A H12A . . 119.1 ?
    C13A C12A C11A . . 121.8(5) ?
    C13A C12A H12A . . 119.1 ?
    C12A C13A O4A . . 122.9(8) ?
    C12A C13A C14A . . 118.8(6) ?
    C14A C13A O4A . . 118.0(8) ?
    C13A C14A H14A . . 120.1 ?
    C13A C14A C15A . . 119.8(5) ?
    C15A C14A H14A . . 120.1 ?
    C10A C15A C14A . . 121.6(4) ?
    C10A C15A H15A . . 119.2 ?
    C14A C15A H15A . . 119.2 ?
    C13B O4B H4B . . 109.5 ?
    O3 C9B C8 . . 115.2(3) ?
    O3 C9B H9B . . 105.5 ?
    O3 C9B C10B . . 109.5(3) ?
    C8 C9B H9B . . 105.5 ?
    C8 C9B C10B . . 114.6(3) ?
    C10B C9B H9B . . 105.5 ?
    C11B C10B C9B . . 119.1(5) ?
    C15B C10B C9B . . 122.3(5) ?
    C15B C10B C11B . . 118.6(5) ?
    C10B C11B H11B . . 119.4 ?
    C12B C11B C10B . . 121.1(6) ?
    C12B C11B H11B . . 119.4 ?
    C11B C12B H12B . . 119.9 ?
    C13B C12B C11B . . 120.1(7) ?
    C13B C12B H12B . . 119.9 ?
    C12B C13B O4B . . 113.9(10) ?
    C12B C13B C14B . . 119.6(7) ?
    C14B C13B O4B . . 125.5(11) ?
    C13B C14B H14B . . 119.9 ?
    C13B C14B C15B . . 120.2(7) ?
    C15B C14B H14B . . 119.9 ?
    C10B C15B C14B . . 120.2(6) ?
    C10B C15B H15B . . 119.9 ?
    C14B C15B H15B . . 119.9 ?
    C23A O5A H5A . . 109.5 ?
    H22A C22A H22B . . 109.5 ?
    H22A C22A H22C . . 109.5 ?
    H22B C22A H22C . . 109.5 ?
    C23A C22A H22A . . 109.5 ?
    C23A C22A H22B . . 109.5 ?
    C23A C22A H22C . . 109.5 ?
    O5A C23A H23A . . 104.5 ?
    O5A C23A H23B . . 104.5 ?
    C22A C23A O5A . . 130.9(14) ?
    C22A C23A H23A . . 104.5 ?
    C22A C23A H23B . . 104.5 ?
    H23A C23A H23B . . 105.7 ?
    C23B O5B H5B . . 109.5 ?
    H22D C22B H22E . . 109.5 ?
    H22D C22B H22F . . 109.5 ?
    H22E C22B H22F . . 109.5 ?
    C23B C22B H22D . . 109.5 ?
    C23B C22B H22E . . 109.5 ?
    C23B C22B H22F . . 109.5 ?
    O5B C23B H23C . . 108.1 ?
    O5B C23B H23D . . 108.1 ?
    C22B C23B O5B . . 116.8(12) ?
    C22B C23B H23C . . 108.1 ?
    C22B C23B H23D . . 108.1 ?
    H23C C23B H23D . . 107.3 ?
loop_
    _geom_torsion_atom_site_label_1
    _geom_torsion_atom_site_label_2
    _geom_torsion_atom_site_label_3
    _geom_torsion_atom_site_label_4
    _geom_torsion_site_symmetry_1
    _geom_torsion_site_symmetry_2
    _geom_torsion_site_symmetry_3
    _geom_torsion_site_symmetry_4
    _geom_torsion
    _geom_torsion_publ_flag
    O1 C1 C2 C3 . . . . 178.29(15) ?
    O1 C1 C6 C5 . . . . -178.82(15) ?
    O2 C3 C4 C5 . . . . -179.31(15) ?
    O2 C3 C4 C7 . . . . 0.1(3) ?
    O3 C5 C6 C1 . . . . -179.85(14) ?
    O3 C9A C10A C11A . . . . -65.7(5) ?
    O3 C9A C10A C15A . . . . 113.9(4) ?
    O3 C9B C10B C11B . . . . -120.8(6) ?
    O3 C9B C10B C15B . . . . 61.0(6) ?
    N1 N2 C16 C17 . . . . -175.73(15) ?
    N1 N2 C16 C21 . . . . 4.2(3) ?
    N1 C7 C8 C9A . . . . -164.3(2) ?
    N1 C7 C8 C9B . . . . 153.3(2) ?
    N2 N1 C7 C4 . . . . -178.82(13) ?
    N2 N1 C7 C8 . . . . 1.6(2) ?
    N2 C16 C17 C18 . . . . 179.73(17) ?
    N2 C16 C21 C20 . . . . -179.91(17) ?
    C1 C2 C3 O2 . . . . -179.82(15) ?
    C1 C2 C3 C4 . . . . 0.7(3) ?
    C2 C1 C6 C5 . . . . 0.4(3) ?
    C2 C3 C4 C5 . . . . 0.2(2) ?
    C2 C3 C4 C7 . . . . 179.60(15) ?
    C3 C4 C5 O3 . . . . 179.56(14) ?
    C3 C4 C5 C6 . . . . -0.8(2) ?
    C3 C4 C7 N1 . . . . 5.3(2) ?
    C3 C4 C7 C8 . . . . -175.16(15) ?
    C4 C5 C6 C1 . . . . 0.5(3) ?
    C4 C7 C8 C9A . . . . 16.1(3) ?
    C4 C7 C8 C9B . . . . -26.2(3) ?
    C5 O3 C9A C8 . . . . 48.0(3) ?
    C5 O3 C9A C10A . . . . 177.4(2) ?
    C5 O3 C9B C8 . . . . -44.8(4) ?
    C5 O3 C9B C10B . . . . -175.9(3) ?
    C5 C4 C7 N1 . . . . -175.36(14) ?
    C5 C4 C7 C8 . . . . 4.2(2) ?
    C6 C1 C2 C3 . . . . -1.0(3) ?
    C7 N1 N2 C16 . . . . -172.39(14) ?
    C7 C4 C5 O3 . . . . 0.1(2) ?
    C7 C4 C5 C6 . . . . 179.81(14) ?
    C7 C8 C9A O3 . . . . -42.0(3) ?
    C7 C8 C9A C10A . . . . -168.4(3) ?
    C7 C8 C9B O3 . . . . 46.7(4) ?
    C7 C8 C9B C10B . . . . 175.3(3) ?
    C8 C9A C10A C11A . . . . 64.1(5) ?
    C8 C9A C10A C15A . . . . -116.3(4) ?
    C8 C9B C10B C11B . . . . 107.9(6) ?
    C8 C9B C10B C15B . . . . -70.3(6) ?
    C16 C17 C18 C19 . . . . 0.4(3) ?
    C17 C16 C21 C20 . . . . 0.0(3) ?
    C17 C18 C19 C20 . . . . -0.5(3) ?
    C18 C19 C20 C21 . . . . 0.3(3) ?
    C19 C20 C21 C16 . . . . 0.0(3) ?
    C21 C16 C17 C18 . . . . -0.2(3) ?
    O4A C13A C14A C15A . . . . -177.1(16) ?
    C9A O3 C5 C4 . . . . -26.8(3) ?
    C9A O3 C5 C6 . . . . 153.5(2) ?
    C9A C10A C11A C12A . . . . -179.9(7) ?
    C9A C10A C15A C14A . . . . -179.2(6) ?
    C10A C11A C12A C13A . . . . -2.8(18) ?
    C11A C10A C15A C14A . . . . 0.4(9) ?
    C11A C12A C13A O4A . . . . 177.8(18) ?
    C11A C12A C13A C14A . . . . 4(3) ?
    C12A C13A C14A C15A . . . . -3(3) ?
    C13A C14A C15A C10A . . . . 0.8(18) ?
    C15A C10A C11A C12A . . . . 0.6(9) ?
    O4B C13B C14B C15B . . . . 170(2) ?
    C9B O3 C5 C4 . . . . 20.7(3) ?
    C9B O3 C5 C6 . . . . -159.0(3) ?
    C9B C10B C11B C12B . . . . 178.9(9) ?
    C9B C10B C15B C14B . . . . -179.8(9) ?
    C10B C11B C12B C13B . . . . 3(2) ?
    C11B C10B C15B C14B . . . . 1.9(12) ?
    C11B C12B C13B O4B . . . . -172(2) ?
    C11B C12B C13B C14B . . . . -3(4) ?
    C12B C13B C14B C15B . . . . 2(4) ?
    C13B C14B C15B C10B . . . . -2(2) ?
    C15B C10B C11B C12B . . . . -2.8(12) ?
loop_
    _geom_hbond_atom_site_label_D
    _geom_hbond_atom_site_label_H
    _geom_hbond_atom_site_label_A
    _geom_hbond_site_symmetry_A
    _geom_hbond_distance_DH
    _geom_hbond_distance_HA
    _geom_hbond_distance_DA
    _geom_hbond_angle_DHA
    _geom_hbond_publ_flag
    O5A H5A C17 . 0.82 2.56 3.363(15) 166.3 yes
    O5A H5A C18 . 0.82 2.47 3.263(16) 161.5 yes
    O5B H5B C19 2_666 0.82 2.59 3.405(11) 172.7 yes
    O1 H1 O5A 2_666 0.82 1.79 2.590(12) 166.0 yes
    O1 H1 O5B . 0.82 1.90 2.709(8) 170.1 yes
    C8 H8BC O4B 2_677 0.97 2.49 3.440(17) 167.5 yes
    O4A H4A O1 1_566 0.82 1.89 2.677(13) 160.3 yes
    C9B H9B O2 2_666 0.98 2.39 3.347(5) 165.2 yes
    O2 H2 N1 1_555 0.82 1.873 2.5975(18) 146.7 yes
_shelx_space_group_comment
;
The symmetry employed for this shelxl refinement is uniquely defined
by the following loop, which should always be used as a source of
symmetry information in preference to the above space-group names.
They are only intended as comments.
;
_shelx_estimated_absorpt_T_min     0.866
_shelx_estimated_absorpt_T_max     0.910
_iucr_refine_instructions_details
;
TITL ajs1_auto_corr_a.res in P-1
    ajs1_auto_corr.res
    created by SHELXL-2018/3 at 11:33:51 on 08-Feb-2022
REM Old TITL ajs1_auto_corr in P-1
REM SHELXT solution in P-1: R1 0.273, Rweak 0.018, Alpha 0.054
REM <I/s> 0.000 for 0 systematic absences, Orientation as input
REM Formula found by SHELXT: C18 N5 O4
CELL 1.54184 9.4329 10.9974 11.931 115.244 93.939 104.18
ZERR 2 0.0003 0.0004 0.0003 0.003 0.002 0.003
LATT 1
SFAC C H N O
UNIT 46 48 4 10
EQIV $1 1-X,2-Y,2-Z
EQIV $2 +X,1+Y,1+Z
EQIV $3 1-X,1-Y,1-Z
SIMU 0.01 0.01 2 O4A > C15A
DELU O4A > C15A
SIMU 0.01 0.02 2 O5A > C23A
DELU O5A > C23A
SIMU 0.01 0.01 2 O4B > C15B
DELU O4B > C15B
SIMU 0.01 0.02 2 O5B > C23B
DELU O5B > C23B
L.S. 50
PLAN  1
SIZE 0.13 0.19 0.2
CONF
HTAB O1 O5A_$3
HTAB O1 O5B
HTAB C8 O4A_$1
HTAB C8 O4B_$1
HTAB O4A O1_$2
HTAB C9B O2_$3
HTAB O5A C17
HTAB O5A C18
HTAB O5B C19_$3
HTAB
BOND $H
list 4
MORE -1
fmap 2
acta 50
REM <olex2.extras>
REM <HklSrc "%.\\ajs1_auto_corr.hkl">
REM </olex2.extras>
WGHT    0.099600    0.048200
EXTI    0.007031
FVAR       0.84625   0.43777   0.48723
O1    4    0.639295    0.572267    0.155360    11.00000    0.09046    0.06275 =
         0.06726    0.02496    0.03374    0.01392
AFIX 147
H1    2    0.702063    0.648464    0.176530    11.00000   -1.50000
AFIX   0
O2    4    0.238381    0.356121    0.287285    11.00000    0.08380    0.05381 =
         0.07564    0.01618    0.02115   -0.00889
AFIX 147
H2    2    0.203745    0.365438    0.350612    11.00000   -1.50000
AFIX   0
O3    4    0.566417    0.820275    0.572039    11.00000    0.07148    0.05379 =
         0.06145    0.01507    0.02288   -0.00532
N1    3    0.206411    0.485544    0.519364    11.00000    0.05665    0.05332 =
         0.06463    0.02777    0.01430    0.00449
N2    3    0.127545    0.493261    0.612174    11.00000    0.06718    0.05530 =
         0.06732    0.02553    0.01966   -0.00190
AFIX  43
H2A   2    0.142115    0.572868    0.677760    11.00000   -1.20000
AFIX   0
C1    1    0.560860    0.581981    0.249872    11.00000    0.07155    0.05427 =
         0.06168    0.02698    0.02206    0.01843
C2    1    0.438091    0.467828    0.224004    11.00000    0.07488    0.05100 =
         0.05954    0.01799    0.01635    0.01046
AFIX  43
H2B   2    0.410135    0.389868    0.144550    11.00000   -1.20000
AFIX   0
C3    1    0.357678    0.470582    0.316803    11.00000    0.06433    0.04731 =
         0.06623    0.02357    0.01276    0.00579
C4    1    0.396331    0.587578    0.437456    11.00000    0.05520    0.04699 =
         0.05940    0.02457    0.01199    0.00959
C5    1    0.520199    0.701116    0.458275    11.00000    0.05789    0.04678 =
         0.05845    0.02236    0.01284    0.00774
C6    1    0.602810    0.699599    0.366666    11.00000    0.06478    0.05097 =
         0.06585    0.02639    0.02031    0.00664
AFIX  43
H6    2    0.684912    0.776159    0.383312    11.00000   -1.20000
AFIX   0
C7    1    0.313975    0.595496    0.538217    11.00000    0.05370    0.04915 =
         0.06211    0.02824    0.01099    0.00765
C8    1    0.361882    0.731817    0.657417    11.00000    0.06339    0.05435 =
         0.06300    0.02353    0.01913    0.00463
PART 1
AFIX  23
H8A   2    0.273783    0.754978    0.686079   -21.00000   -1.20000
H8B   2    0.415896    0.719516    0.722028   -21.00000   -1.20000
AFIX  23
PART 2
H8BC  2    0.346340    0.712882    0.728678    21.00000   -1.20000
H8BD  2    0.300754    0.789928    0.654184    21.00000   -1.20000
AFIX   0
PART 0
C16   1    0.023526    0.372953    0.601360    11.00000    0.05204    0.05962 =
         0.07306    0.03566    0.01097    0.00396
C17   1   -0.061122    0.388256    0.694503    11.00000    0.06706    0.07111 =
         0.08610    0.03965    0.02535    0.01139
AFIX  43
H17   2   -0.046879    0.476957    0.761543    11.00000   -1.20000
AFIX   0
C18   1   -0.166670    0.271655    0.687691    11.00000    0.07075    0.09443 =
         0.10476    0.05770    0.03316    0.00906
AFIX  43
H18   2   -0.223327    0.282924    0.750162    11.00000   -1.20000
AFIX   0
C19   1   -0.188890    0.139430    0.589851    11.00000    0.07310    0.07693 =
         0.11796    0.05614    0.01659   -0.00856
AFIX  43
H19   2   -0.259464    0.061386    0.586085    11.00000   -1.20000
AFIX   0
C20   1   -0.105523    0.124526    0.498149    11.00000    0.07928    0.06134 =
         0.09651    0.03508    0.00890   -0.00430
AFIX  43
H20   2   -0.120445    0.035349    0.431597    11.00000   -1.20000
AFIX   0
C21   1    0.001008    0.239604    0.502123    11.00000    0.06815    0.06048 =
         0.07698    0.03103    0.01451    0.00245
AFIX  43
H21   2    0.056675    0.227415    0.438926    11.00000   -1.20000
AFIX   0
PART 1
O4A   4    0.731121    1.345570    1.103944   -21.00000    0.08900    0.07360 =
         0.05659    0.01483    0.01424    0.01502
AFIX 147
H4A   2    0.703178    1.409645    1.101761   -21.00000   -1.50000
AFIX   0
C9A   1    0.457687    0.851788    0.643753   -21.00000    0.06058    0.05282 =
         0.05821    0.02439    0.01367    0.00974
AFIX  13
H9A   2    0.391142    0.878767    0.598130   -21.00000   -1.20000
AFIX   0
C10A  1    0.531704    0.981700    0.766832   -21.00000    0.05719    0.04687 =
         0.05995    0.02743    0.01529    0.01107
C11A  1    0.635364    0.980269    0.854257   -21.00000    0.07587    0.05203 =
         0.06782    0.02707    0.00653    0.01920
AFIX  43
H11A  2    0.660538    0.898387    0.837484   -21.00000   -1.20000
AFIX   0
C12A  1    0.700690    1.100963    0.966028   -21.00000    0.07541    0.06933 =
         0.06759    0.02822    0.00003    0.01959
AFIX  43
H12A  2    0.766711    1.098188    1.025843   -21.00000   -1.20000
AFIX   0
C13A  1    0.671076    1.224833    0.991435   -21.00000    0.06410    0.04643 =
         0.05598    0.02303    0.01979    0.01012
C14A  1    0.566301    1.225988    0.906129   -21.00000    0.07241    0.04486 =
         0.06078    0.02370    0.01723    0.01564
AFIX  43
H14A  2    0.541170    1.308011    0.923497   -21.00000   -1.20000
AFIX   0
C15A  1    0.498614    1.105011    0.794690   -21.00000    0.06920    0.05039 =
         0.06162    0.02810    0.01177    0.01666
AFIX  43
H15A  2    0.428862    1.107069    0.737042   -21.00000   -1.20000
AFIX   0
SAME 0.01 0.04 O4A > C15A
PART 2
O4B   4    0.751085    1.341482    1.104067    21.00000    0.07072    0.04264 =
         0.06537    0.01228    0.00791    0.00958
AFIX 147
H4B   2    0.811016    1.329869    1.148770    21.00000   -1.50000
AFIX   0
C9B   1    0.522466    0.810632    0.676710    21.00000    0.05984    0.04652 =
         0.05723    0.02578    0.01065    0.00706
AFIX  13
H9B   2    0.579037    0.755148    0.694866    21.00000   -1.20000
AFIX   0
C10B  1    0.575176    0.954744    0.789755    21.00000    0.05616    0.04373 =
         0.05681    0.02654    0.01491    0.01348
C11B  1    0.668883    0.975219    0.894487    21.00000    0.07958    0.05289 =
         0.06463    0.02695    0.00789    0.01896
AFIX  43
H11B  2    0.696726    0.899741    0.894502    21.00000   -1.20000
AFIX   0
C12B  1    0.721408    1.104283    0.998034    21.00000    0.07445    0.05421 =
         0.05816    0.02020    0.00054    0.01561
AFIX  43
H12B  2    0.788594    1.117299    1.065956    21.00000   -1.20000
AFIX   0
C13B  1    0.675592    1.214183    1.002114    21.00000    0.06901    0.05067 =
         0.05161    0.01744    0.02458    0.00719
C14B  1    0.581815    1.196028    0.899282    21.00000    0.08600    0.04943 =
         0.07829    0.02944    0.02196    0.02480
AFIX  43
H14B  2    0.552914    1.271569    0.900630    21.00000   -1.20000
AFIX   0
C15B  1    0.530153    1.065687    0.793625    21.00000    0.07437    0.05168 =
         0.06601    0.02979    0.00928    0.01973
AFIX  43
H15B  2    0.464655    1.053270    0.724979    21.00000   -1.20000
AFIX   0
PART 1
O5A   4    0.130270    0.209315    0.778418    31.00000    0.09573    0.14404 =
         0.14241    0.10513    0.04344    0.02198
AFIX 147
H5A   2    0.070539    0.240431    0.754421    31.00000   -1.50000
AFIX   0
C22A  1    0.076276    0.056254    0.874268    31.00000    0.23959    0.30292 =
         0.31984    0.25772    0.16063    0.15224
AFIX 137
H22A  2    0.138147    0.010641    0.820731    31.00000   -1.50000
H22B  2   -0.022803   -0.007894    0.850552    31.00000   -1.50000
H22C  2    0.116684    0.084083    0.960680    31.00000   -1.50000
AFIX   0
C23A  1    0.072283    0.158513    0.862836    31.00000    0.19178    0.20970 =
         0.18587    0.16043    0.10296    0.04839
AFIX  23
H23A  2    0.115468    0.236841    0.946343    31.00000   -1.20000
H23B  2   -0.032950    0.150256    0.849370    31.00000   -1.20000
AFIX   0
SAME 0.01 0.04 O5A > C23A
PART 2
O5B   4    0.870973    0.806445    0.218624   -31.00000    0.08297    0.07234 =
         0.07517    0.02909    0.01811    0.00252
AFIX 147
H5B   2    0.951087    0.826239    0.263805   -31.00000   -1.50000
AFIX   0
C22B  1    0.915925    0.712265    0.016323   -31.00000    0.14372    0.25730 =
         0.08853    0.04531    0.03516   -0.00310
AFIX 137
H22D  2    1.006501    0.697937    0.042231   -31.00000   -1.50000
H22E  2    0.922411    0.727388   -0.056931   -31.00000   -1.50000
H22F  2    0.833254    0.630478   -0.003716   -31.00000   -1.50000
AFIX   0
C23B  1    0.897373    0.816669    0.103185   -31.00000    0.13200    0.17008 =
         0.10785    0.01891    0.03259   -0.04018
AFIX  23
H23C  2    0.813280    0.836918    0.071298   -31.00000   -1.20000
H23D  2    0.984834    0.896724    0.125438   -31.00000   -1.20000
AFIX   0
HKLF 4
REM  ajs1_auto_corr_a.res in P-1
REM wR2 = 0.1605, GooF = S = 1.074, Restrained GooF = 1.106 for all data
REM R1 = 0.0490 for 3077 Fo > 4sig(Fo) and 0.0607 for all 4067 data
REM 381 parameters refined using 183 restraints
END
WGHT      0.0996      0.0482
REM Instructions for potential hydrogen bonds
HTAB O1 O5A_$3
HTAB O1 O5B
HTAB O2 N1
HTAB N2 O4A_$1
HTAB N2 O4B_$1
HTAB C8 O4B_$1
HTAB O4A O1_$2
HTAB O4B N2_$1
HTAB C9B O2_$3
REM Highest difference peak  0.238,  deepest hole -0.173,  1-sigma level  0.038
Q1    1   0.1268  0.1539  0.9673  11.00000  0.05    0.24
  REM The information below was added by Olex2.
  REM
  REM R1 = 0.0490 for 3077 Fo > 4sig(Fo) and 0.0607 for all 14477 data
  REM 381 parameters refined using n/a restraints
  REM Highest difference peak 0.24, deepest hole -0.17
  REM Mean Shift 0, Max Shift 0.000.
  REM +++ Tabular Listing of Refinement Information +++
  REM R1_all = 0.0607
  REM R1_gt = 0.0490
  REM wR_ref = 0.1605
  REM GOOF = 1.074
  REM Shift_max = 0.000
  REM Shift_mean = 0
  REM Reflections_all = 14477
  REM Reflections_gt = 3077
  REM Parameters = 381
  REM Hole = -0.17
  REM Peak = 0.24
  REM Flack = n/a
;
