# Supplementary material for: Crystal structure of racemic (R/S,E)-2-(4-hy­droxy­phen­yl)-4-(2-phenyl­hydrazin-1-yl­idene)chromane-5,7-diol ethanol monosolvate
Source: Acta Crystallogr E Crystallogr Commun. 2022 Mar 1;78(Pt 4):346–8. doi: 10.1107/S2056989022002079 (PMC8983983; doi:10.1107/S2056989022002079)
Supplement: Supplementary file 2 [file e-78-00346-Isup3.mol]

jy2016 edited structure scheme.mol
  ChemDraw02272210332D

 30 32  0  0  0  0  0  0  0  0999 V2000
   -3.0152   -2.5807    0.0000 O   0  0  0  0  0  0  0  0  0  0  0  0
   -3.0152   -3.4057    0.0000 C   0  0  0  0  0  0  0  0  0  0  0  0
   -2.3008   -3.8182    0.0000 C   0  0  0  0  0  0  0  0  0  0  0  0
    0.3574   -1.1318    0.0000 C   0  0  0  0  0  0  0  0  0  0  0  0
    0.3574   -0.3068    0.0000 C   0  0  0  0  0  0  0  0  0  0  0  0
   -0.3571    0.1057    0.0000 C   0  0  0  0  0  0  0  0  0  0  0  0
   -1.0715   -0.3068    0.0000 C   0  0  0  0  0  0  0  0  0  0  0  0
   -1.7860    0.1057    0.0000 C   0  0  0  0  0  0  0  0  0  0  0  0
   -2.5004   -0.3068    0.0000 C   0  0  0  0  0  0  0  0  0  0  0  0
   -2.5004   -1.1318    0.0000 C   0  0  0  0  0  0  0  0  0  0  0  0
   -1.7860   -1.5443    0.0000 C   0  0  0  0  0  0  0  0  0  0  0  0
   -1.0715   -1.1318    0.0000 C   0  0  0  0  0  0  0  0  0  0  0  0
   -0.3571   -1.5443    0.0000 O   0  0  0  0  0  0  0  0  0  0  0  0
   -1.7860    0.9307    0.0000 O   0  0  0  0  0  0  0  0  0  0  0  0
   -3.2152   -1.5443    0.0000 O   0  0  0  0  0  0  0  0  0  0  0  0
   -0.3571    0.9307    0.0000 N   0  0  0  0  0  0  0  0  0  0  0  0
    0.3574    1.3432    0.0000 N   0  0  0  0  0  0  0  0  0  0  0  0
    0.3574    2.1682    0.0000 C   0  0  0  0  0  0  0  0  0  0  0  0
   -0.3571    2.5807    0.0000 C   0  0  0  0  0  0  0  0  0  0  0  0
   -0.3571    3.4057    0.0000 C   0  0  0  0  0  0  0  0  0  0  0  0
    0.3574    3.8182    0.0000 C   0  0  0  0  0  0  0  0  0  0  0  0
    1.0718    3.4057    0.0000 C   0  0  0  0  0  0  0  0  0  0  0  0
    1.0718    2.5807    0.0000 C   0  0  0  0  0  0  0  0  0  0  0  0
    1.0718   -1.5443    0.0000 C   0  0  0  0  0  0  0  0  0  0  0  0
    1.7863   -1.1318    0.0000 C   0  0  0  0  0  0  0  0  0  0  0  0
    2.5007   -1.5443    0.0000 C   0  0  0  0  0  0  0  0  0  0  0  0
    2.5007   -2.3693    0.0000 C   0  0  0  0  0  0  0  0  0  0  0  0
    1.7863   -2.7818    0.0000 C   0  0  0  0  0  0  0  0  0  0  0  0
    1.0718   -2.3693    0.0000 C   0  0  0  0  0  0  0  0  0  0  0  0
    3.2152   -2.7818    0.0000 O   0  0  0  0  0  0  0  0  0  0  0  0
  1  2  1  0      
  2  3  1  0      
  4  5  1  0      
  5  6  1  0      
  6  7  1  0      
  7  8  1  0      
  8  9  2  0      
  9 10  1  0      
 10 11  2  0      
 11 12  1  0      
  7 12  2  0      
 12 13  1  0      
  4 13  1  0      
  8 14  1  0      
 10 15  1  0      
 16 17  1  0      
 18 19  1  0      
 19 20  2  0      
 20 21  1  0      
 21 22  2  0      
 22 23  1  0      
 18 23  2  0      
 17 18  1  0      
  6 16  2  0      
 24 25  1  0      
 25 26  2  0      
 26 27  1  0      
 27 28  2  0      
 28 29  1  0      
 24 29  2  0      
 27 30  1  0      
  4 24  1  0      
M  END
